# Supplementary material for: ER stress upregulates S100A11 in steatohepatitis models via epigenetic modifications within the lipotoxicity-influenced enhancer
Source: J Clin Invest. 2025 Sep 30;135(23):e191074. doi: 10.1172/JCI191074 (PMC12646672; doi:10.1172/JCI191074)
Supplement: Supporting data values [file jci-135-191074-s055.xlsx]

## Sheet: 1.A
	Schematic representation:

## Sheet: 1.B
id	Protein IDs	Number of proteins	Peptides	Unique peptides	MS/MS count	UniProt Accession number	UniProt Name	Protein description	gene name	WT PA/VC T-test p-value WT-PA_WT-VC	WT PA/VC T-test q-value WT-PA_WT-VC	LFQ log2 impute t01-wt-vc	LFQ log2 impute t09-wt-vc	LFQ log2 impute t17-wt-vc	LFQ log2 impute t02-wt-pa	LFQ log2 impute t10-wt-pa	LFQ log2 impute t18-wt-pa		avg of wt-veh (M, N, 0)	avg of wt-PA (P, Q, R)	PA/Veh (U/T)	Log10-pvalue	making (X) positive
270	O55013	1	3	3	14	O55013	TPPC3_MOUSE	Trafficking protein particle complex subunit 3	Trappc3	3.63623e-05	0.248	21.2638	20.9523	21.0525	24.8858	24.9538	25.4482		21.0895	25.0959	4.0064	-4.43935	4.43935
614	P30681	1	5	4	39	P30681	HMGB2_MOUSE	High mobility group protein B2	Hmgb2	0.203567	0.483654	21.0119	21.0152	20.5939	20.1623	24.7558	24.5694		20.8737	23.1625	2.28883	-0.691293	0.691293
1497	Q6URW6	1	11	3	19	Q6URW6	MYH14_MOUSE	Myosin-14	Myh14	0.522328	0.780269	20.3124	25.47	20.0742	25.9669	25.0653	20.1333		21.9522	23.7218	1.76963	-0.282057	0.282057
1390	Q640N1;Q9D2L5	2	32	32	114	Q640N1	AEBP1_MOUSE	Adipocyte enhancer-binding protein 1	Aebp1	0.512538	0.773408	22.6307	22.3032	22.2913	21.6577	29.0305	21.7887		22.4084	24.159	1.75057	-0.290274	0.290274
1384	Q63918	1	6	6	11	Q63918	CAVN2_MOUSE	Caveolae-associated protein 2	Cavin2	0.148715	0.41482	19.0377	21.93	20.9407	21.3891	22.8	23.0333		20.6361	22.4075	1.77133	-0.827645	0.827645
1416	Q64523;Q6GSS7	2	14	1	117	Q64523	H2A2C_MOUSE	Histone H2A type 2-C	Hist2h2ac	0.434305	0.720245	22.3979	24.7545	27.1093	25.0885	26.2391	26.6869		24.7539	26.0048	1.25093	-0.362205	0.362205
795	P56873	1	3	3	11	P56873	SSA27_MOUSE	Sjoegren syndrome/scleroderma autoantigen 1 homolog	Sssca1	0.000342644	0.103	20.1273	20.8051	20.7771	23.239	23.0554	23.1844		20.5698	23.1596	2.58977	-3.46516	3.46516
2173	Q9CR51	1	3	3	30	Q9CR51	VATG1_MOUSE	V-type proton ATPase subunit G 1	Atp6v1g1	0.256973	0.545915	19.7633	22.7827	22.6774	22.7735	23.0224	23.4189		21.7411	23.0716	1.33047	-0.590113	0.590113
376	P05202	1	11	11	60	P05202	AATM_MOUSE	Aspartate aminotransferase, mitochondrial	Got2	0.391542	0.673809	23.7192	23.3084	21.3238	24.052	23.184	23.3757		22.7838	23.5372	0.753433	-0.407222	0.407222
938	P63280	1	5	5	21	P63280	UBC9_MOUSE	SUMO-conjugating enzyme UBC9	Ube2i	0.137104	0.404581	22.5518	20.1587	20.422	22.7295	22.1261	22.6192		21.0442	22.4916	1.44743	-0.86295	0.86295
736	P49722	1	4	4	38	P49722	PSA2_MOUSE	Proteasome subunit alpha type-2	Psma2	0.00407166	0.120982	20.5494	20.7383	21.2561	23.2128	22.7516	22.3572		20.8479	22.7739	1.92593	-2.39023	2.39023
798	P57746	1	4	4	9	P57746	VATD_MOUSE	V-type proton ATPase subunit D	Atp6v1d	0.134007	0.400111	23.23	20.2555	20.2929	22.8487	23.2412	23.2867		21.2595	23.1255	1.86607	-0.872873	0.872873
2045	Q99J62	1	6	6	20	Q99J62	RFC4_MOUSE	Replication factor C subunit 4	Rfc4	0.0455157	0.216077	19.717	22.054	19.5194	22.5405	22.8246	23.0412		20.4301	22.8021	2.37197	-1.34184	1.34184
331	O88545	1	6	6	10	O88545	CSN6_MOUSE	COP9 signalosome complex subunit 6	Cops6	0.254894	0.547874	21.8166	20.5045	20.0468	22.8043	20.4736	22.8809		20.7893	22.0529	1.26363	-0.59364	0.59364
1152	Q3U7R1	1	14	14	50	Q3U7R1	ESYT1_MOUSE	Extended synaptotagmin-1	Esyt1	0.164377	0.440343	22.982	21.0745	20.1729	22.9846	22.8784	22.6243		21.4098	22.8291	1.4193	-0.784159	0.784159
2107	Q99M54	1	4	4	23	Q99M54	CDCA3_MOUSE	Cell division cycle-associated protein 3	Cdca3	0.783881	0.904986	23.6412	20.8098	19.9818	23.0678	19.8214	22.8888		21.4776	21.926	0.4484	-0.10575	0.10575
1704	Q8BX17	1	8	8	18	Q8BX17	GEMI5_MOUSE	Gem-associated protein 5	Gemin5	0.0653346	0.26405	20.3277	22.3872	19.6104	23.0965	22.8651	22.7123		20.7751	22.8913	2.1162	-1.18486	1.18486
901	P62843	1	6	6	63	P62843	RS15_MOUSE	40S ribosomal protein S15	Rps15	0.330297	0.62014	20.6984	25.0517	24.1608	24.7881	24.7443	24.7893		23.3036	24.7739	1.47027	-0.481095	0.481095
2113	Q99MJ9	1	3	3	18	Q99MJ9	DDX50_MOUSE	ATP-dependent RNA helicase DDX50	Ddx50	0.21425	0.505425	20.0554	20.9099	21.5769	23.8099	20.296	24.6551		20.8474	22.9203	2.07293	-0.669079	0.669079
953	P68373;Q9JJZ2	2	31	2	66	P68373	TBA1C_MOUSE	Tubulin alpha-1C chain	Tuba1c	0.0619187	0.256691	21.7071	22.2721	23.9562	25.9791	23.9045	25.0174		22.6451	24.967	2.32187	-1.20818	1.20818
817	P59325	1	5	5	15	P59325	IF5_MOUSE	Eukaryotic translation initiation factor 5	Eif5	0.128424	0.39	22.959	22.1177	22.3077	23.1588	22.9157	22.8622		22.4615	22.9789	0.517433	-0.891354	0.891354
366	P84244;P02301	2	13	2	38	P84244	H33_MOUSE	Histone H3.3	H3f3a	0.999931	1	26.4074	27.9484	28.6621	27.4695	27.8125	27.7361		27.6726	27.6727	6.66667e-05	-2.99674e-05	2.99674e-05
2084	Q99KP6	1	12	12	74	Q99KP6	PRP19_MOUSE	Pre-mRNA-processing factor 19	Prpf19	0.255334	0.547868	24.4393	23.9869	21.0487	24.7944	24.3297	24.6146		23.1583	24.5796	1.42127	-0.592891	0.592891
432	P11103	1	12	12	31	P11103	PARP1_MOUSE	Poly [ADP-ribose] polymerase 1	Parp1	0.152665	0.422635	20.3492	21.2734	20.9024	21.4312	25.1128	22.1229		20.8417	22.889	2.0473	-0.816261	0.816261
796	P56959	1	6	6	96	P56959	FUS_MOUSE	RNA-binding protein FUS	Fus	0.151348	0.419264	24.4388	24.4078	24.1447	24.9013	24.3365	25.2449		24.3304	24.8276	0.497133	-0.820023	0.820023
1603	Q8BG67	1	9	9	15	Q8BG67	EFR3A_MOUSE	Protein EFR3 homolog A	Efr3a	0.122042	0.373973	19.9456	19.7589	21.1955	22.1721	20.596	22.2834		20.3	21.6838	1.38383	-0.913491	0.913491
505	P17918	1	11	11	94	P17918	PCNA_MOUSE	Proliferating cell nuclear antigen	Pcna	0.178824	0.455681	24.8488	23.5883	24.0167	24.8327	24.9356	24.5696		24.1513	24.7793	0.628033	-0.747574	0.747574
2282	Q9D771	1	4	4	11	Q9D771	TM206_MOUSE	Transmembrane protein 206	Tmem206	0.000550325	0.105538	20.8133	21.3082	21.2338	23.1074	22.9568	22.7739		21.1184	22.946	1.8276	-3.25938	3.25938
774	P53996	1	4	4	33	P53996	CNBP_MOUSE	Cellular nucleic acid-binding protein	Cnbp	0.337716	0.629923	22.0159	23.0723	22.7528	22.6668	22.8814	23.9021		22.6137	23.1501	0.536433	-0.471448	0.471448
352	O89023	1	5	5	33	O89023	TPP1_MOUSE	Tripeptidyl-peptidase 1	Tpp1	0.179358	0.454949	24.0884	20.799	19.3267	24.1327	23.7291	23.313		21.4047	23.7249	2.32023	-0.746279	0.746279
985	P70677	1	8	8	38	P70677	CASP3_MOUSE	Caspase-3	Casp3	0.0843827	0.294749	20.796	22.7471	21.1194	23.1792	22.6057	23.2409		21.5542	23.0086	1.45443	-1.07375	1.07375
1723	Q8C156	1	4	4	10	Q8C156	CND2_MOUSE	Condensin complex subunit 2	Ncaph	0.0911425	0.305896	20.0473	22.509	19.876	22.5	22.5213	23.3852		20.8108	22.8022	1.9914	-1.04028	1.04028
251	O35864	1	5	5	40	O35864	CSN5_MOUSE	COP9 signalosome complex subunit 5	Cops5	0.168587	0.44593	22.4025	22.3748	20.3445	23.2598	22.5686	22.8691		21.7073	22.8992	1.1919	-0.773176	0.773176
2248	Q9D0T1	1	3	3	18	Q9D0T1	NH2L1_MOUSE	NHP2-like protein 1	Snu13	0.0893297	0.304882	20.4015	22.818	20.8648	22.778	23.2574	23.0981		21.3614	23.0445	1.68307	-1.049	1.049
1413	Q64511	1	19	8	29	Q64511	TOP2B_MOUSE	DNA topoisomerase 2-beta	Top2b	0.291296	0.589356	21.7773	19.5779	20.2149	20.8979	21.4231	21.8217		20.5234	21.3809	0.857533	-0.535665	0.535665
538	P22777	1	6	6	9	P22777	PAI1_MOUSE	Plasminogen activator inhibitor 1	Serpine1	0.0766736	0.283396	21.2106	20.7053	19.762	21.1537	22.2264	22.359		20.5593	21.913	1.35373	-1.11535	1.11535
2245	Q9D0M1	1	7	7	17	Q9D0M1	KPRA_MOUSE	Phosphoribosyl pyrophosphate synthase-associated protein 1	Prpsap1	0.0417885	0.213328	21.5151	20.0091	20.2358	21.6423	22.6111	22.4241		20.5867	22.2258	1.63917	-1.37894	1.37894
1969	Q91XL3	1	7	7	13	Q91XL3	UXS1_MOUSE	UDP-glucuronic acid decarboxylase 1	Uxs1	0.154558	0.424316	23.5262	23.4638	23.0981	23.1849	22.2566	20.5833		23.3627	22.0083	-1.35443	-0.810909	0.810909
2259	Q9D1M4	1	6	6	38	Q9D1M4	MCA3_MOUSE	Eukaryotic translation elongation factor 1 epsilon-1	Eef1e1	0.242508	0.53126	23.3545	22.0074	19.8792	24.0337	22.9462	22.7359		21.747	23.2386	1.49157	-0.615274	0.615274
2367	Q9EQU5	1	8	8	76	Q9EQU5	SET_MOUSE	Protein SET	Set	0.0802006	0.288133	24.9123	24.4091	24.7682	25.1546	25.0102	25.0203		24.6965	25.0617	0.365167	-1.09582	1.09582
472	P14873;Q9QYR6	2	19	19	53	P14873	MAP1B_MOUSE	Microtubule-associated protein 1B	Map1b	0.201129	0.482686	23.634	23.2804	22.1843	23.5679	25.2649	23.5517		23.0329	24.1282	1.09527	-0.696525	0.696525
687	P45591	1	7	6	53	P45591	COF2_MOUSE	Cofilin-2	Cfl2	0.00835531	0.122821	24.1248	23.9085	23.4541	24.7627	24.771	24.8768		23.8291	24.8035	0.974367	-2.07804	2.07804
810	P58771	1	16	7	59	P58771	TPM1_MOUSE	Tropomyosin alpha-1 chain	Tpm1	0.799032	0.911593	25.028	25.3213	24.9104	24.9368	25.2227	25.227		25.0866	25.1288	0.0422667	-0.0974358	0.0974358
2057	Q99JR5	1	32	32	673	Q99JR5	TINAL_MOUSE	Tubulointerstitial nephritis antigen-like	Tinagl1	0.0748403	0.282632	29.5848	30.7853	30.5503	29.3972	29.5612	29.2426		30.3068	29.4003	-0.906467	-1.12586	1.12586
411	Q3THW5;P0C0S6	2	7	5	196	Q3THW5	H2AV_MOUSE	Histone H2A.V	H2afv	0.694756	0.853482	26.6534	27.6367	28.1593	27.9048	27.7004	27.4295		27.4831	27.6782	0.1951	-0.158168	0.158168
1117	Q0VGT2;P47806	2	4	4	29	Q0VGT2	GLI2_MOUSE	Zinc finger protein GLI2	Gli2	0.673377	0.843607	25.0975	26.527	26.9162	25.9938	26.6555	26.7066		26.1802	26.452	0.271733	-0.171742	0.171742
2009	Q921Q7	1	8	8	13	Q921Q7	RIN1_MOUSE	Ras and Rab interactor 1	Rin1	0.0785036	0.285764	22.4943	20.6772	20.7748	22.4374	22.7346	23.308		21.3154	22.8267	1.51123	-1.10511	1.10511
1891	Q8R5J9	1	4	4	22	Q8R5J9	PRAF3_MOUSE	PRA1 family protein 3	Arl6ip5	0.00687425	0.122447	19.6376	20.7021	20.6985	23.1615	22.5224	22.2348		20.3461	22.6396	2.2935	-2.16277	2.16277
2371	Q9ER72	1	6	6	12	Q9ER72	SYCC_MOUSE	Cysteine--tRNA ligase, cytoplasmic	Cars	0.00631047	0.123073	20.3682	20.6236	20.5281	21.5368	21.5756	21.0963		20.5066	21.4029	0.896267	-2.19994	2.19994
1041	P97499	1	29	29	65	P97499	TEP1_MOUSE	Telomerase protein component 1	Tep1	0.2162	0.506845	23.9952	23.5635	22.9577	24.5781	23.8647	23.7959		23.5055	24.0796	0.5741	-0.665144	0.665144
1771	Q8CGF7	1	7	7	16	Q8CGF7	TCRG1_MOUSE	Transcription elongation regulator 1	Tcerg1	0.445454	0.727662	21.6698	21.7751	20.9159	21.8278	23.1069	21.0779		21.4536	22.0042	0.5506	-0.351197	0.351197
2209	Q9CYG7	1	9	9	43	Q9CYG7	TOM34_MOUSE	Mitochondrial import receptor subunit TOM34	Tomm34	0.307405	0.608292	22.966	22.2814	22.844	23.0354	22.8263	23.0032		22.6971	22.955	0.257833	-0.512289	0.512289
1900	Q8VC30	1	2	2	6	Q8VC30	TKFC_MOUSE	Triokinase/FMN cyclase	Tkfc	0.201706	0.484217	19.8802	20.7897	21.1358	23.2437	20.384	22.4347		20.6019	22.0208	1.4189	-0.695281	0.695281
199	O08997	1	3	3	12	O08997	ATOX1_MOUSE	Copper transport protein ATOX1	Atox1	0.982789	0.994116	25.9426	26.3683	21.1324	26.0358	26.4453	20.7917		24.4811	24.4243	-0.0568333	-0.00753971	0.00753971
2570	Q9WVR4	1	4	3	12	Q9WVR4	FXR2_MOUSE	Fragile X mental retardation syndrome-related protein 2	Fxr2	0.0806638	0.288177	20.5897	21.7724	19.7273	21.9279	22.0418	22.3451		20.6965	22.1049	1.40847	-1.09332	1.09332
900	P62835	1	14	4	42	P62835	RAP1A_MOUSE	Ras-related protein Rap-1A	Rap1a	0.757226	0.889535	24.3017	23.7373	24.3162	24.2556	23.6826	24.1586		24.1184	24.0323	-0.0861333	-0.120774	0.120774
1228	Q5SWU9	1	11	10	22	Q5SWU9	ACACA_MOUSE	Acetyl-CoA carboxylase 1	Acaca	0.363639	0.649982	22.4761	22.5458	18.9448	22.6562	22.3151	22.6654		21.3222	22.5456	1.22333	-0.43933	0.43933
837	P62838;P61079;P61080;Q6ZWY6	4	4	4	48	P62838	UB2D2_MOUSE	Ubiquitin-conjugating enzyme E2 D2	Ube2d2	0.49796	0.761646	25.05	24.5645	24.7173	25.447	24.727	24.7693		24.7773	24.9811	0.203833	-0.302806	0.302806
1791	Q8CJ26	1	4	4	35	Q8CJ26	NRADD_MOUSE	Death domain-containing membrane protein NRADD	Nradd	0.10274	0.337606	23.3896	20.8104	23.0611	23.8589	24.2078	24.4246		22.4204	24.1638	1.7434	-0.98826	0.98826
1510	Q6ZQL4	1	4	4	8	Q6ZQL4	WDR43_MOUSE	WD repeat-containing protein 43	Wdr43	0.00413276	0.121034	20.6245	20.8216	21.3894	22.4534	22.2807	22.2832		20.9452	22.3391	1.39393	-2.38376	2.38376
2257	Q9D1L9	1	3	3	34	Q9D1L9	LTOR5_MOUSE	Ragulator complex protein LAMTOR5	Lamtor5	0.183277	0.459401	20.5803	21.5334	19.5155	20.4343	23.2073	23.3788		20.5431	22.3401	1.79707	-0.736892	0.736892
1272	Q60972	1	10	6	23	Q60972	RBBP4_MOUSE	Histone-binding protein RBBP4	Rbbp4	0.168711	0.445574	23.375	21.5179	20.6099	23.1842	23.1499	23.2681		21.8343	23.2007	1.36647	-0.772857	0.772857
1738	Q8C7R4	1	11	11	30	Q8C7R4	UBA6_MOUSE	Ubiquitin-like modifier-activating enzyme 6	Uba6	0.160229	0.434795	19.2605	23.1598	19.0227	22.5427	22.9709	22.8898		20.481	22.8011	2.32013	-0.795259	0.795259
1635	Q8BJY1	1	6	6	34	Q8BJY1	PSMD5_MOUSE	26S proteasome non-ATPase regulatory subunit 5	Psmd5	0.048415	0.213758	20.3545	20.7157	20.7482	22.2868	22.7116	21.0777		20.6061	22.0254	1.41923	-1.31502	1.31502
293	O70251	1	10	8	106	O70251	EF1B_MOUSE	Elongation factor 1-beta	Eef1b	0.137635	0.405166	25.2996	25.1435	25.4478	25.3602	25.5957	25.8217		25.297	25.5925	0.295567	-0.861271	0.861271
2195	Q9CX00	1	10	10	72	Q9CX00	IST1_MOUSE	IST1 homolog	Ist1	0.74203	0.88113	25.7285	24.898	24.8197	25.2306	24.6671	25.186		25.1487	25.0279	-0.120833	-0.129579	0.129579
2352	Q9DD03	1	6	4	11	Q9DD03	RAB13_MOUSE	Ras-related protein Rab-13	Rab13	0.32607	0.622287	20.5379	21.5522	18.7214	19.7035	22.6607	22.8529		20.2705	21.739	1.46853	-0.486689	0.486689
618	P31786	1	3	3	41	P31786	ACBP_MOUSE	Acyl-CoA-binding protein	Dbi	0.642116	0.822644	24.7612	23.6359	24.26	24.5119	24.4207	24.2302		24.219	24.3876	0.168567	-0.192387	0.192387
1442	Q6NS46	1	10	10	33	Q6NS46	RRP5_MOUSE	Protein RRP5 homolog	Pdcd11	0.533386	0.78481	22.781	22.7589	23.4033	22.6009	23.4334	23.718		22.9811	23.2508	0.2697	-0.272958	0.272958
2035	Q924C6	1	35	35	295	Q924C6	LOXL4_MOUSE	Lysyl oxidase homolog 4	Loxl4	0.0815141	0.288537	24.6758	25.8309	25.4228	23.5591	24.3348	24.7098		25.3098	24.2012	-1.1086	-1.08877	1.08877
2452	Q9QUM9	1	7	7	48	Q9QUM9	PSA6_MOUSE	Proteasome subunit alpha type-6	Psma6	0.246791	0.54084	23.0391	20.777	22.9254	22.9577	23.1874	23.7296		22.2472	23.2916	1.0444	-0.607671	0.607671
1222	Q5SUF2	1	4	4	14	Q5SUF2	LC7L3_MOUSE	Luc7-like protein 3	Luc7l3	0.153229	0.421864	19.0236	21.4563	21.7231	22.6948	21.9749	22.2043		20.7343	22.2913	1.557	-0.814659	0.814659
1533	Q7TNC4	1	6	5	30	Q7TNC4	LC7L2_MOUSE	Putative RNA-binding protein Luc7-like 2	Luc7l2	0.133919	0.400968	21.9288	21.3011	22.3326	22.5198	22.2816	22.5047		21.8542	22.4354	0.5812	-0.873158	0.873158
856	P61965	1	2	2	6	P61965	WDR5_MOUSE	WD repeat-containing protein 5	Wdr5	0.0443534	0.211219	20.0544	21.1189	20.0523	21.8319	22.0162	21.1754		20.4085	21.6745	1.26597	-1.35307	1.35307
2494	Q9R045;Q8R0Z6;Q640P2	3	18	18	98	Q9R045	ANGL2_MOUSE	Angiopoietin-related protein 2	Angptl2	0.00277934	0.1385	26.6255	26.7062	26.3312	25.4474	25.7568	25.6051		26.5543	25.6031	-0.9512	-2.55606	2.55606
1532	Q7TMY4	1	3	3	6	Q7TMY4	THOC7_MOUSE	THO complex subunit 7 homolog	Thoc7	0.0331146	0.18734	20.2752	21.2531	20.1132	21.509	21.8135	22.092		20.5472	21.8048	1.25767	-1.47998	1.47998
1250	Q60749;Q9R226;Q9WU01	3	5	5	35	Q60749	KHDR1_MOUSE	KH domain-containing, RNA-binding, signal transduction-associated protein 1	Khdrbs1	0.153428	0.419846	23.2417	24.0799	23.7847	23.8521	24.5607	24.4209		23.7021	24.2779	0.5758	-0.814095	0.814095
976	P70398	1	18	18	46	P70398	USP9X_MOUSE	Probable ubiquitin carboxyl-terminal hydrolase FAF-X	Usp9x	0.321753	0.61998	22.5908	19.4897	22.9624	23.435	22.7247	22.7022		21.681	22.954	1.273	-0.492477	0.492477
2379	Q9EST5	1	4	3	27	Q9EST5	AN32B_MOUSE	Acidic leucine-rich nuclear phosphoprotein 32 family member B	Anp32b	0.231814	0.519793	22.4955	20.5506	22.5231	22.7362	22.971	22.6501		21.8564	22.7858	0.929367	-0.63486	0.63486
1822	Q8K298	1	14	14	35	Q8K298	ANLN_MOUSE	Anillin	Anln	0.328075	0.620642	23.3964	22.9874	23.2093	23.6904	23.1071	23.49		23.1977	23.4292	0.231467	-0.484027	0.484027
2154	Q9CQI7	1	3	3	14	Q9CQI7	RU2B_MOUSE	U2 small nuclear ribonucleoprotein B	Snrpb2	0.471831	0.744981	22.5518	20.9347	20.881	23.0003	22.3721	20.9446		21.4558	22.1057	0.649833	-0.326214	0.326214
291	O70172	1	6	5	16	O70172	PI42A_MOUSE	Phosphatidylinositol 5-phosphate 4-kinase type-2 alpha	Pip4k2a	0.34301	0.632364	20.5998	20.1293	20.4538	19.5084	22.482	22.3535		20.3943	21.448	1.05367	-0.464693	0.464693
1448	Q6P069	1	6	6	42	Q6P069	SORCN_MOUSE	Sorcin	Sri	0.850546	0.93952	24.5191	23.4165	23.8606	24.2024	23.4934	23.8712		23.9321	23.8557	-0.0764	-0.0703022	0.0703022
2492	Q9QZQ8;Q8CCK0	2	9	9	42	Q9QZQ8	H2AY_MOUSE	Core histone macro-H2A.1	H2afy	0.616805	0.813362	24.4723	25.1203	25.756	25.1627	25.3425	25.462		25.1162	25.3224	0.2062	-0.209852	0.209852
878	P62307	1	3	3	42	P62307	RUXF_MOUSE	Small nuclear ribonucleoprotein F	Snrpf	0.247311	0.539994	20.7511	23.7543	23.2686	23.797	23.7027	24.0819		22.5913	23.8605	1.2692	-0.606757	0.606757
1694	Q8BVY0	1	7	7	41	Q8BVY0	RL1D1_MOUSE	Ribosomal L1 domain-containing protein 1	Rsl1d1	0.538802	0.786693	23.0524	23.2571	23.2005	23.163	23.6433	23.0786		23.17	23.295	0.124967	-0.268571	0.268571
944	P67871	1	10	10	124	P67871	CSK2B_MOUSE	Casein kinase II subunit beta	Csnk2b	0.36137	0.646862	24.9248	25.6588	24.4903	25.2278	25.7117	25.288		25.0246	25.4092	0.384533	-0.442048	0.442048
1322	Q61646	1	5	5	45	Q61646	HPT_MOUSE	Haptoglobin	Hp	0.847722	0.939519	27.1333	21.095	25.9212	26.1585	20.3771	25.9873		24.7165	24.1743	-0.5422	-0.0717465	0.0717465
1478	Q6PDM2	1	13	13	57	Q6PDM2	SRSF1_MOUSE	Serine/arginine-rich splicing factor 1	Srsf1	0.144966	0.411855	22.9552	21.3035	22.6579	23.1952	23.5277	23.0534		22.3055	23.2588	0.953233	-0.838734	0.838734
396	P08207	1	8	8	152	P08207	S10AA_MOUSE	Protein S100-A10	S100a10	0.34694	0.636854	27.2002	27.2447	27.1386	27.9592	27.1308	27.3051		27.1945	27.465	0.270533	-0.459746	0.459746
2201	Q9CXK8	1	6	6	31	Q9CXK8	NIP7_MOUSE	60S ribosome subunit biogenesis protein NIP7 homolog	Nip7	0.436096	0.721217	23.6904	23.8117	20.0952	23.137	24.1152	23.5906		22.5324	23.6143	1.08183	-0.360418	0.360418
1610	Q8BGU5	1	3	3	19	Q8BGU5	CCNY_MOUSE	Cyclin-Y	Ccny	0.18749	0.468876	21.0993	19.3411	20.6189	21.7444	21.8946	20.5943		20.3531	21.4111	1.058	-0.727022	0.727022
2525	Q9WTK5	1	7	7	12	Q9WTK5	NFKB2_MOUSE	Nuclear factor NF-kappa-B p100 subunit	Nfkb2	0.1397	0.406302	22.3169	21.744	20.4444	22.866	22.4058	22.4055		21.5018	22.5591	1.05733	-0.854804	0.854804
2060	Q99JW4;Q91XD2	2	11	11	105	Q99JW4	LIMS1_MOUSE	LIM and senescent cell antigen-like-containing domain protein 1	Lims1	0.803631	0.913674	25.2675	25.4918	25.4201	25.4115	25.2763	25.579		25.3931	25.4223	0.0291333	-0.0949433	0.0949433
729	P49135	1	5	5	24	P49135	ERCC3_MOUSE	General transcription and DNA repair factor IIH helicase subunit XPB	Ercc3	0.191417	0.472014	23.1273	22.9326	21.0628	23.3643	23.3264	23.5496		22.3742	23.4134	1.0392	-0.718019	0.718019
1093	Q04750;Q8R4U6	2	12	12	50	Q04750	TOP1_MOUSE	DNA topoisomerase 1	Top1	0.523712	0.780819	22.963	24.0362	24.0518	23.6483	24.3869	23.8963		23.6837	23.9772	0.2935	-0.280907	0.280907
386	P07356	1	41	41	866	P07356	ANXA2_MOUSE	Annexin A2	Anxa2	0.0285515	0.167795	30.7943	30.609	30.8795	31.0676	30.9881	31.1313		30.7609	31.0623	0.3014	-1.54437	1.54437
571	P26350	1	5	5	79	P26350	PTMA_MOUSE	Prothymosin alpha	Ptma	0.0279962	0.166688	23.5959	24.3091	23.7964	24.536	25.0528	24.7435		23.9005	24.7774	0.876967	-1.5529	1.5529
17	B1AZI6	1	8	8	38	B1AZI6	THOC2_MOUSE	THO complex subunit 2	Thoc2	0.0280739	0.166487	21.3556	20.7678	21.968	22.8429	22.4473	22.5144		21.3638	22.6015	1.23773	-1.5517	1.5517
870	P62257	1	2	2	17	P62257	UBE2H_MOUSE	Ubiquitin-conjugating enzyme E2 H	Ube2h	0.717602	0.864287	21.8312	20.5849	20.9087	20.7064	21.1909	22.062		21.1083	21.3198	0.2115	-0.144116	0.144116
2490	Q9QZM4	1	3	3	24	Q9QZM4	TR10B_MOUSE	Tumor necrosis factor receptor superfamily member 10B	Tnfrsf10b	0.343573	0.632392	23.1304	19.2167	20.0321	22.9313	20.9376	22.8959		20.7931	22.2549	1.46187	-0.463981	0.463981
1083	Q02819	1	12	12	31	Q02819	NUCB1_MOUSE	Nucleobindin-1	Nucb1	0.203298	0.48368	23.6785	24.1984	24.0267	23.4596	23.7691	23.813		23.9679	23.6806	-0.2873	-0.691867	0.691867
2526	Q9WTL7	1	4	4	7	Q9WTL7	LYPA2_MOUSE	Acyl-protein thioesterase 2	Lypla2	0.048089	0.213712	21.0092	21.3337	20.5342	21.9225	21.5174	22.4566		20.959	21.9655	1.00647	-1.31795	1.31795
429	Q6ZWY9;Q64525;Q64478;P10854	4	10	2	331	Q6ZWY9	H2B1C_MOUSE	Histone H2B type 1-C/E/G	Hist1h2bc	0.98298	0.992962	30.8781	32.8678	32.6003	31.4992	32.6145	32.1846		32.1154	32.0994	-0.0159667	-0.00745532	0.00745532
2557	Q9WV92	1	14	11	19	Q9WV92	E41L3_MOUSE	Band 4.1-like protein 3	Epb41l3	0.0553406	0.234603	20.8092	21.4578	19.9603	23.0771	22.2593	21.6716		20.7424	22.336	1.59357	-1.25696	1.25696
2342	Q9DCH4	1	11	11	89	Q9DCH4	EIF3F_MOUSE	Eukaryotic translation initiation factor 3 subunit F	Eif3f	0.313721	0.610058	24.3889	22.9457	24.655	25.1393	24.1017	24.8745		23.9965	24.7052	0.708633	-0.503456	0.503456
745	P50543	1	7	7	163	P50543	S10AB_MOUSE	Protein S100-A11	S100a11	0.213587	0.505256	26.7998	27.4397	27.5288	27.5177	27.5125	27.9146		27.2561	27.6483	0.392167	-0.670425	0.670425
1637	Q8BK64	1	6	6	30	Q8BK64	AHSA1_MOUSE	Activator of 90 kDa heat shock protein ATPase homolog 1	Ahsa1	0.185403	0.463986	22.4089	20.4258	22.917	23.7336	22.9183	22.9577		21.9172	23.2032	1.28597	-0.731883	0.731883
1748	Q8CBY8	1	4	4	11	Q8CBY8	DCTN4_MOUSE	Dynactin subunit 4	Dctn4	0.0195236	0.139092	19.5065	20.7895	20.0717	21.8442	21.3323	22.0752		20.1226	21.7506	1.628	-1.70944	1.70944
367	P02340	1	10	10	69	P02340	P53_MOUSE	Cellular tumor antigen p53	Tp53	0.311654	0.609089	23.0563	24.7524	24.7198	24.6603	24.8993	24.9356		24.1762	24.8317	0.655567	-0.506327	0.506327
177	O08585	1	5	5	52	O08585	CLCA_MOUSE	Clathrin light chain A	Clta	0.642382	0.822166	24.9534	25.2068	24.1784	24.9443	25.6433	24.4495		24.7795	25.0124	0.232833	-0.192207	0.192207
1265	Q60875	1	18	18	84	Q60875	ARHG2_MOUSE	Rho guanine nucleotide exchange factor 2	Arhgef2	0.0457184	0.214421	23.5629	22.3551	22.0937	23.879	24.5298	23.9018		22.6706	24.1035	1.43297	-1.33991	1.33991
1173	Q3UMC0;Q9D3R6	2	3	3	25	Q3UMC0	SPAT5_MOUSE	Spermatogenesis-associated protein 5	Spata5	0.508443	0.774648	21.4561	20.6094	23.7551	21.0369	23.998	23.6743		21.9402	22.9031	0.962867	-0.293758	0.293758
2516	Q9R1P3	1	8	8	41	Q9R1P3	PSB2_MOUSE	Proteasome subunit beta type-2	Psmb2	0.915039	0.964092	22.767	20.227	21.7492	22.2848	21.9197	20.8309		21.5811	21.6785	0.0974	-0.0385604	0.0385604
1341	Q62011	1	3	3	4	Q62011	PDPN_MOUSE	Podoplanin	Pdpn	0.136286	0.405102	20.0404	21.2773	20.7881	21.6054	21.4029	21.2059		20.7019	21.4047	0.7028	-0.865549	0.865549
499	P17439	1	9	9	43	P17439	GLCM_MOUSE	Glucosylceramidase	Gba	0.010289	0.129038	20.7354	21.5439	20.5018	22.3854	22.3325	22.7536		20.927	22.4905	1.56347	-1.98763	1.98763
1585	Q80YV3	1	5	5	9	Q80YV3	TRRAP_MOUSE	Transformation/transcription domain-associated protein	Trrap	0.089691	0.304458	19.8107	20.0269	20.4976	21.7827	20.5876	20.7855		20.1117	21.0519	0.9402	-1.04725	1.04725
1293	Q61206	1	3	3	31	Q61206	PA1B2_MOUSE	Platelet-activating factor acetylhydrolase IB subunit beta	Pafah1b2	0.399851	0.686598	22.7557	21.8674	21.7844	22.808	22.3969	22.2116		22.1358	22.4722	0.336333	-0.398102	0.398102
1342	Q62048	1	7	7	34	Q62048	PEA15_MOUSE	Astrocytic phosphoprotein PEA-15	Pea15	0.235869	0.525548	20.3708	22.3343	22.6719	23.0216	22.8769	22.5373		21.7923	22.8119	1.0196	-0.627329	0.627329
2039	Q93092	1	10	10	50	Q93092	TALDO_MOUSE	Transaldolase	Taldo1	0.0177344	0.131363	23.6982	23.3391	23.5731	23.9323	24.0405	23.9339		23.5368	23.9689	0.4321	-1.75118	1.75118
2419	Q9JJY4	1	2	2	16	Q9JJY4	DDX20_MOUSE	Probable ATP-dependent RNA helicase DDX20	Ddx20	0.0764413	0.283577	20.1612	21.4176	20.8145	21.9431	21.4664	21.7499		20.7978	21.7198	0.922033	-1.11667	1.11667
1166	Q3UHX2	1	6	6	15	Q3UHX2	HAP28_MOUSE	28 kDa heat- and acid-stable phosphoprotein	Pdap1	0.348198	0.635711	22.5972	22.4959	20.1322	22.5556	22.5695	22.6679		21.7418	22.5977	0.8559	-0.458174	0.458174
945	P67984	1	5	4	67	P67984	RL22_MOUSE	60S ribosomal protein L22	Rpl22	0.994586	0.999733	23.886	25.01	24.7314	23.901	24.9869	24.7293		24.5425	24.5391	-0.0034	-0.00235766	0.00235766
2142	Q9CQ92	1	4	4	13	Q9CQ92	FIS1_MOUSE	Mitochondrial fission 1 protein	Fis1	0.0931759	0.3124	20.2177	21.5291	21.0055	21.5666	21.7836	22.1543		20.9174	21.8348	0.9174	-1.0307	1.0307
29	C0HKE9;C0HKE8;C0HKE7;C0HKE6;C0HKE5;C0HKE4;C0HKE3;C0HKE2;C0HKE1;Q8CGP6;Q8CGP7;Q8CGP5;Q8BFU2;Q8R1M2	14	15	4	351	C0HKE9	H2A1P_MOUSE	Histone H2A type 1-P	Hist1h2ap	0.842719	0.936338	30.0893	32.1058	32.5585	31.0724	32.3665	31.8527		31.5845	31.7639	0.179333	-0.0743172	0.0743172
156	E9Q5G3	1	9	9	43	E9Q5G3	KIF23_MOUSE	Kinesin-like protein KIF23	Kif23	0.00122712	0.110333	24.3344	24.4577	24.5382	24.9248	25.0185	25.0032		24.4434	24.9822	0.538733	-2.91111	2.91111
621	P32233	1	6	6	7	P32233	DRG1_MOUSE	Developmentally-regulated GTP-binding protein 1	Drg1	0.199769	0.481209	22.6231	21.1896	20.6448	22.4594	22.3894	22.3296		21.4858	22.3928	0.906967	-0.699472	0.699472
1154	Q3UA06	1	5	5	16	Q3UA06	PCH2_MOUSE	Pachytene checkpoint protein 2 homolog	Trip13	0.470935	0.745246	20.8552	20.7054	21.6998	21.8031	20.5242	22.4972		21.0868	21.6082	0.521367	-0.327039	0.327039
266	O54962	1	10	10	165	O54962	BAF_MOUSE	Barrier-to-autointegration factor	Banf1	0.575001	0.807187	27.6599	29.1635	28.8671	28.9154	29.0401	28.6082		28.5635	28.8546	0.291067	-0.240331	0.240331
2277	Q9D554	1	4	4	24	Q9D554	SF3A3_MOUSE	Splicing factor 3A subunit 3	Sf3a3	0.054217	0.235183	21.7639	20.78	21.5382	21.9829	22.5153	22.2976		21.3607	22.2653	0.904567	-1.26586	1.26586
750	P51174	1	3	3	22	P51174	ACADL_MOUSE	Long-chain specific acyl-CoA dehydrogenase, mitochondrial	Acadl	0.0336134	0.187626	19.7235	20.3558	20.5532	20.8633	21.3193	21.1522		20.2108	21.1116	0.900767	-1.47349	1.47349
666	P39876	1	10	10	152	P39876	TIMP3_MOUSE	Metalloproteinase inhibitor 3	Timp3	0.325794	0.622093	26.4022	26.841	26.0806	25.3707	26.58	25.9871		26.4413	25.9793	-0.462	-0.487057	0.487057
426	P10711	1	3	3	9	P10711	TCEA1_MOUSE	Transcription elongation factor A protein 1	Tcea1	0.079003	0.286924	19.9196	20.1138	20.5868	22.1928	22.0623	20.4799		20.2067	21.5783	1.3716	-1.10236	1.10236
1681	Q8BTZ7	1	4	4	19	Q8BTZ7	GMPPB_MOUSE	Mannose-1-phosphate guanyltransferase beta	Gmppb	0.119126	0.368081	20.6457	21.3925	19.8648	21.6682	21.4984	21.3952		20.6343	21.5206	0.886267	-0.923993	0.923993
554	P24527	1	6	6	13	P24527	LKHA4_MOUSE	Leukotriene A-4 hydrolase	Lta4h	0.334593	0.626305	20.3247	20.7853	21.0471	21.9751	20.2563	21.8927		20.719	21.3747	0.655667	-0.475483	0.475483
1133	Q3THE2;Q9CQ19	2	12	12	151	Q3THE2	ML12B_MOUSE	Myosin regulatory light chain 12B	Myl12b	0.628769	0.8169	26.3641	25.5744	25.6575	25.8358	26.538	25.7722		25.8653	26.0487	0.183333	-0.201509	0.201509
2110	Q99MD9	1	4	4	21	Q99MD9	NASP_MOUSE	Nuclear autoantigenic sperm protein	Nasp	0.532153	0.785461	20.4215	22.641	22.423	22.0583	22.26	22.6588		21.8285	22.3257	0.4972	-0.273963	0.273963
1985	Q91Z38	1	2	2	23	Q91Z38	TTC1_MOUSE	Tetratricopeptide repeat protein 1	Ttc1	0.247876	0.539988	19.5853	20.4259	20.1819	21.2534	19.9432	20.8707		20.0644	20.6891	0.624733	-0.605766	0.605766
943	P67778	1	6	6	22	P67778	PHB_MOUSE	Prohibitin	Phb	0.593695	0.806859	22.0106	20.9115	20.9837	22.3172	22.3458	20.4795		21.3019	21.7142	0.412233	-0.226437	0.226437
790	P55937	1	4	4	8	P55937	GOGA3_MOUSE	Golgin subfamily A member 3	Golga3	0.00463717	0.120369	20.5404	20.4956	20.9245	21.3856	21.5507	21.5838		20.6535	21.5067	0.8532	-2.33375	2.33375
569	P26043	1	36	20	212	P26043	RADI_MOUSE	Radixin	Rdx	0.000946607	0.116	25.7678	25.6608	25.6717	26.3477	26.1814	26.3708		25.7001	26.3	0.599867	-3.02383	3.02383
968	P70297	1	9	7	18	P70297	STAM1_MOUSE	Signal transducing adapter molecule 1	Stam	0.23718	0.525305	23.1707	23.2213	23.2604	23.4439	23.1685	23.7588		23.2175	23.4571	0.2396	-0.624922	0.624922
2575	Q9Z0J0	1	5	5	46	Q9Z0J0	NPC2_MOUSE	NPC intracellular cholesterol transporter 2	Npc2	0.0780876	0.285386	21.2324	20.4015	20.2175	23.4203	21.0388	23.1537		20.6171	22.5376	1.92047	-1.10742	1.10742
1772	Q8CGI1	1	2	2	26	Q8CGI1	F193A_MOUSE	Protein FAM193A	Fam193a	0.0792648	0.287654	22.2225	20.551	22.6969	23.3847	24.2895	23.0529		21.8235	23.5757	1.75223	-1.10092	1.10092
1848	Q8R010	1	8	8	83	Q8R010	AIMP2_MOUSE	Aminoacyl tRNA synthase complex-interacting multifunctional protein 2	Aimp2	0.0357104	0.19383	22.9059	23.5523	22.2956	23.9161	24.2139	24.1108		22.9179	24.0803	1.16233	-1.44721	1.44721
2136	Q9CQ10	1	4	4	20	Q9CQ10	CHMP3_MOUSE	Charged multivesicular body protein 3	Chmp3	0.0917654	0.306144	23.1188	22.9075	22.9524	22.8823	22.8185	22.8333		22.9929	22.8447	-0.1482	-1.03732	1.03732
2098	Q99LH1	1	6	6	8	Q99LH1	NOG2_MOUSE	Nucleolar GTP-binding protein 2	Gnl2	0.388389	0.671865	21.8871	19.3318	20.1761	21.577	20.4791	21.828		20.465	21.2947	0.8297	-0.410733	0.410733
176	O08583;Q9JJW6	2	2	2	19	O08583	THOC4_MOUSE	THO complex subunit 4	Alyref	0.311659	0.608319	20.5531	22.4298	22.3401	21.9834	22.2964	24.6997		21.7743	22.9932	1.21883	-0.50632	0.50632
1408	Q64378	1	5	5	28	Q64378	FKBP5_MOUSE	Peptidyl-prolyl cis-trans isomerase FKBP5	Fkbp5	0.314	0.609668	19.697	21.8462	21.624	21.4269	22.0734	22.1525		21.0557	21.8843	0.828533	-0.50307	0.50307
907	P62874	1	19	12	225	P62874	GBB1_MOUSE	Guanine nucleotide-binding protein G(I)/G(S)/G(T) subunit beta-1	Gnb1	0.128268	0.390416	28.321	28.0644	28.2521	28.674	28.3725	28.3419		28.2125	28.4628	0.2503	-0.891882	0.891882
1927	Q8VH51	1	9	9	48	Q8VH51	RBM39_MOUSE	RNA-binding protein 39	Rbm39	0.0827234	0.290141	22.4786	22.4518	21.4444	22.6079	23.2932	23.3298		22.1249	23.077	0.952033	-1.08237	1.08237
1998	Q921F2	1	9	9	76	Q921F2	TADBP_MOUSE	TAR DNA-binding protein 43	Tardbp	0.0304379	0.18202	23.3232	24.1496	24.1443	24.7534	24.934	24.7142		23.8724	24.8005	0.928167	-1.51659	1.51659
824	P60122	1	14	14	96	P60122	RUVB1_MOUSE	RuvB-like 1	Ruvbl1	0.0353499	0.191548	24.0796	24.0695	23.6689	24.8278	24.6777	24.2864		23.9393	24.5973	0.657967	-1.45161	1.45161
1029	P97429	1	29	28	456	P97429	ANXA4_MOUSE	Annexin A4	Anxa4	0.0261461	0.160278	28.2224	28.4253	28.4492	27.9557	27.9243	28.1573		28.3656	28.0124	-0.3532	-1.58259	1.58259
895	P62806	1	18	18	833	P62806	H4_MOUSE	Histone H4	Hist1h4a	0.861857	0.941485	31.8383	33.9303	33.71	32.675	33.8616	33.358		33.1595	33.2982	0.138667	-0.0645648	0.0645648
2387	Q9JHJ3	1	2	2	7	Q9JHJ3	GLMP_MOUSE	Glycosylated lysosomal membrane protein	Glmp	0.0463051	0.213227	19.81	19.7901	20.7492	23.3574	20.952	22.9753		20.1164	22.4282	2.3118	-1.33437	1.33437
1575	Q80X50	1	5	5	17	Q80X50	UBP2L_MOUSE	Ubiquitin-associated protein 2-like	Ubap2l	0.318295	0.618225	21.8097	20.61	21.1768	22.5554	20.7769	22.6694		21.1988	22.0006	0.801733	-0.49717	0.49717
375	P05201	1	16	16	119	P05201	AATC_MOUSE	Aspartate aminotransferase, cytoplasmic	Got1	0.0874906	0.298892	25.6215	25.4378	25.3693	25.976	25.6176	25.7176		25.4762	25.7704	0.2942	-1.05804	1.05804
2355	Q9EPK2	1	6	6	10	Q9EPK2	XRP2_MOUSE	Protein XRP2	Rp2	0.0697818	0.276121	20.6441	22.0608	20.9427	22.5407	22.2067	22.1901		21.2159	22.3125	1.09663	-1.15626	1.15626
668	P40142	1	20	20	139	P40142	TKT_MOUSE	Transketolase	Tkt	0.0452282	0.215101	24.6675	24.1887	24.2829	25.1194	24.6828	25.1427		24.3797	24.9816	0.601933	-1.34459	1.34459
910	P62889	1	6	6	84	P62889	RL30_MOUSE	60S ribosomal protein L30	Rpl30	0.0423156	0.21071	25.0983	25.0668	25.2292	25.5676	25.4886	26.1063		25.1314	25.7208	0.5894	-1.3735	1.3735
720	P48036	1	37	37	837	P48036	ANXA5_MOUSE	Annexin A5	Anxa5	0.0777635	0.285266	29.4688	29.5302	29.5042	29.5833	29.5242	29.5894		29.5011	29.5656	0.0645667	-1.10922	1.10922
710	P47857	1	13	9	38	P47857	PFKAM_MOUSE	ATP-dependent 6-phosphofructokinase, muscle type	Pfkm	0.641704	0.824031	23.0553	20.9943	23.0309	23.2425	22.4809	22.4577		22.3602	22.727	0.366867	-0.192665	0.192665
2056	Q99JN2	1	3	3	7	Q99JN2	KLH22_MOUSE	Kelch-like protein 22	Klhl22	0.0524409	0.230121	20.89	20.2731	20.0667	21.3544	20.9158	21.2609		20.4099	21.177	0.7671	-1.28033	1.28033
850	P61514	1	2	2	27	P61514	RL37A_MOUSE	60S ribosomal protein L37a	Rpl37a	0.376376	0.665159	20.6648	22.8363	22.9373	22.5335	22.9559	23.244		22.1461	22.9111	0.765	-0.424378	0.424378
1279	Q61035;Q99KK9	2	9	9	34	Q61035	SYHC_MOUSE	Histidine--tRNA ligase, cytoplasmic	Hars	0.540602	0.786615	23.1119	21.2334	22.9403	23.5921	21.8503	23.4948		22.4285	22.9791	0.550533	-0.267122	0.267122
2487	Q9QZF2	1	14	14	58	Q9QZF2	GPC1_MOUSE	Glypican-1	Gpc1	0.702653	0.855824	21.2275	23.3628	23.3091	22.6644	23.0852	23.0301		22.6331	22.9266	0.293433	-0.153259	0.153259
2429	Q9JKY0	1	4	4	14	Q9JKY0	CNOT9_MOUSE	CCR4-NOT transcription complex subunit 9	Cnot9	0.243264	0.531941	21.453	19.8549	21.065	21.6718	21.9132	21.0354		20.791	21.5401	0.749167	-0.613922	0.613922
2430	Q9JKZ2	1	7	7	20	Q9JKZ2	SC5A3_MOUSE	Sodium/myo-inositol cotransporter	Slc5a3	0.641421	0.823907	23.7882	21.2454	20.041	23.6826	20.4242	23.2362		21.6915	22.4477	0.756133	-0.192857	0.192857
152	E9Q414	1	7	5	60	E9Q414	APOB_MOUSE	Apolipoprotein B-100	Apob	0.109949	0.357292	27.7542	27.415	27.2278	26.9407	27.1479	27.2266		27.4657	27.1051	-0.3606	-0.958809	0.958809
1243	Q60668	1	5	4	28	Q60668	HNRPD_MOUSE	Heterogeneous nuclear ribonucleoprotein D0	Hnrnpd	0.080074	0.288936	22.6541	23.7363	23.3774	23.7042	24.391	24.5018		23.2559	24.199	0.943067	-1.09651	1.09651
2061	Q99JX4	1	13	13	126	Q99JX4	EIF3M_MOUSE	Eukaryotic translation initiation factor 3 subunit M	Eif3m	0.207935	0.493123	25.2033	23.8047	24.5758	25.2294	24.9161	25.3492		24.5279	25.1649	0.636967	-0.682072	0.682072
1375	Q62448	1	6	6	18	Q62448	IF4G2_MOUSE	Eukaryotic translation initiation factor 4 gamma 2	Eif4g2	0.110231	0.356374	22.6271	21.6686	21.9307	23.3369	22.3312	23.1329		22.0755	22.9337	0.8582	-0.957696	0.957696
2206	Q9CY58	1	9	9	80	Q9CY58	PAIRB_MOUSE	Plasminogen activator inhibitor 1 RNA-binding protein	Serbp1	0.474158	0.745867	24.0227	25.2613	25.0549	24.726	24.9065	26.0333		24.7796	25.2219	0.4423	-0.324077	0.324077
1402	Q64310	1	3	3	51	Q64310	SURF4_MOUSE	Surfeit locus protein 4	Surf4	0.579434	0.804134	21.7765	21.0311	21.0718	21.9835	21.0591	21.488		21.2931	21.5102	0.217067	-0.236996	0.236996
1915	Q8VDW0	1	19	8	134	Q8VDW0	DX39A_MOUSE	ATP-dependent RNA helicase DDX39A	Ddx39a	0.0147625	0.127773	24.3564	24.1916	24.1637	25.1151	24.7609	24.6687		24.2372	24.8482	0.611	-1.83084	1.83084
812	P58802	1	5	5	20	P58802	TB10A_MOUSE	TBC1 domain family member 10A	Tbc1d10a	0.155297	0.425454	21.627	21.8793	21.978	22.6282	21.7887	22.6693		21.8281	22.3621	0.533967	-0.808837	0.808837
1235	Q5XG71	1	9	9	9	Q5XG71	UTP20_MOUSE	Small subunit processome component 20 homolog	Utp20	0.521457	0.779488	23.3955	21.4308	20.5763	21.3292	23.0303	23.2054		21.8009	22.5216	0.720767	-0.282781	0.282781
2184	Q9CW03	1	38	38	170	Q9CW03	SMC3_MOUSE	Structural maintenance of chromosomes protein 3	Smc3	0.165571	0.443508	23.2922	24.6893	23.961	24.4538	25.0461	24.673		23.9808	24.7243	0.743467	-0.781016	0.781016
1991	Q91ZW3	1	26	19	106	Q91ZW3	SMCA5_MOUSE	SWI/SNF-related matrix-associated actin-dependent regulator of chromatin subfamily A member 5	Smarca5	0.768824	0.893489	23.8685	24.5879	23.8778	23.8031	24.398	24.429		24.1114	24.21	0.0986333	-0.114173	0.114173
892	P62751	1	6	6	46	P62751	RL23A_MOUSE	60S ribosomal protein L23a	Rpl23a	0.910715	0.96495	24.2785	24.4963	24.0235	23.6646	24.4749	24.5463		24.2661	24.2286	-0.0375	-0.0406175	0.0406175
201	O09061	1	5	5	35	O09061	PSB1_MOUSE	Proteasome subunit beta type-1	Psmb1	0.118097	0.368255	21.1442	20.4984	21.9755	21.9708	22.0216	22.2079		21.206	22.0668	0.860733	-0.927761	0.927761
242	O35639	1	28	28	558	O35639	ANXA3_MOUSE	Annexin A3	Anxa3	0.645731	0.826275	28.9326	28.7352	28.7727	28.9529	28.7604	28.8495		28.8135	28.8543	0.0407667	-0.189948	0.189948
2336	Q9DC53;Q8JZW4;Q1RLL3	3	19	18	68	Q9DC53	CPNE8_MOUSE	Copine-8	Cpne8	0.0198242	0.140171	25.0861	24.7164	24.5784	25.8458	25.5744	25.338		24.7936	25.5861	0.792433	-1.7028	1.7028
2191	Q9CWS0	1	8	8	18	Q9CWS0	DDAH1_MOUSE	N(G),N(G)-dimethylarginine dimethylaminohydrolase 1	Ddah1	0.160466	0.43504	22.3	22.7218	20.4054	23.0461	22.7212	23.5329		21.8091	23.1001	1.291	-0.794617	0.794617
1452	Q6P4T2	1	65	65	492	Q6P4T2	U520_MOUSE	U5 small nuclear ribonucleoprotein 200 kDa helicase	Snrnp200	0.306231	0.608077	26.4689	26.8398	26.3347	26.6713	26.7934	26.7242		26.5478	26.7296	0.181833	-0.513951	0.513951
1624	Q8BHD7	1	7	6	19	Q8BHD7	PTBP3_MOUSE	Polypyrimidine tract-binding protein 3	Ptbp3	0.368583	0.656315	20.2306	21.7159	22.3042	21.5202	22.2885	22.5326		21.4169	22.1138	0.696867	-0.433465	0.433465
1072	Q01320	1	64	53	589	Q01320	TOP2A_MOUSE	DNA topoisomerase 2-alpha	Top2a	0.726509	0.867603	27.4014	27.5611	27.5264	27.3099	27.6344	27.6885		27.4963	27.5443	0.0479667	-0.138759	0.138759
1248	Q60737	1	21	21	220	Q60737	CSK21_MOUSE	Casein kinase II subunit alpha	Csnk2a1	0.357247	0.646359	26.2109	26.2652	25.5411	26.2465	26.5096	26.0839		26.0057	26.28	0.274267	-0.447031	0.447031
2089	Q99L45	1	9	9	51	Q99L45	IF2B_MOUSE	Eukaryotic translation initiation factor 2 subunit 2	Eif2s2	0.0310978	0.181498	25.0703	24.8857	24.7731	25.1849	25.6946	25.6249		24.9097	25.5015	0.591767	-1.50727	1.50727
329	O88543	1	7	7	24	O88543	CSN3_MOUSE	COP9 signalosome complex subunit 3	Cops3	0.694426	0.854397	22.5413	21.2789	21.6497	22.3819	21.9081	21.7167		21.8233	22.0022	0.178933	-0.158374	0.158374
502	P17751	1	16	16	353	P17751	TPIS_MOUSE	Triosephosphate isomerase	Tpi1	0.0147706	0.126873	28.0677	28.2311	28.318	28.545	28.5266	28.4801		28.2056	28.5172	0.311633	-1.8306	1.8306
2523	Q9R269	1	26	26	51	Q9R269	PEPL_MOUSE	Periplakin	Ppl	0.140781	0.406262	24.5808	24.5435	24.2855	24.9743	24.6305	25.8285		24.4699	25.1444	0.6745	-0.851456	0.851456
2015	Q922D4	1	4	4	12	Q922D4	PP6R3_MOUSE	Serine/threonine-protein phosphatase 6 regulatory subunit 3	Ppp6r3	0.702712	0.855287	20.6768	20.0465	21.5822	20.761	20.6271	21.5762		20.7685	20.9881	0.2196	-0.153223	0.153223
416	P10107	1	41	40	905	P10107	ANXA1_MOUSE	Annexin A1	Anxa1	0.797447	0.911264	31.1618	31.5347	31.5922	31.3306	31.4659	31.6231		31.4296	31.4732	0.0436333	-0.0982982	0.0982982
1246	Q60715	1	8	8	43	Q60715	P4HA1_MOUSE	Prolyl 4-hydroxylase subunit alpha-1	P4ha1	0.679732	0.849384	23.3719	20.8746	22.0752	22.9212	22.3826	22.0384		22.1072	22.4474	0.340167	-0.167662	0.167662
1218	Q5SSI6	1	6	6	61	Q5SSI6	UTP18_MOUSE	U3 small nucleolar RNA-associated protein 18 homolog	Utp18	0.190359	0.472452	22.8987	23.129	23.3799	23.2551	23.4853	23.3962		23.1359	23.3789	0.243	-0.720427	0.720427
1690	Q8BVE3	1	7	7	40	Q8BVE3	VATH_MOUSE	V-type proton ATPase subunit H	Atp6v1h	0.224245	0.519699	22.9309	20.1768	22.6502	23.5492	22.926	23.1349		21.9193	23.2034	1.28407	-0.649277	0.649277
1515	Q6ZWX6	1	6	6	35	Q6ZWX6	IF2A_MOUSE	Eukaryotic translation initiation factor 2 subunit 1	Eif2s1	0.493825	0.759512	23.3363	22.9103	23.091	23.3676	23.031	23.3017		23.1125	23.2334	0.1209	-0.306427	0.306427
1634	Q8BJW6	1	10	10	41	Q8BJW6	EIF2A_MOUSE	Eukaryotic translation initiation factor 2A	Eif2a	0.517783	0.776657	23.1095	23.662	23.5165	22.7257	23.6551	23.2366		23.4293	23.2058	-0.223533	-0.285852	0.285852
814	P58871	1	21	21	61	P58871	TB182_MOUSE	182 kDa tankyrase-1-binding protein	Tnks1bp1	0.0111054	0.121607	22.9958	22.9703	23.2497	24.2081	23.6884	24.3958		23.0719	24.0974	1.0255	-1.95447	1.95447
316	O70591	1	3	3	23	O70591	PFD2_MOUSE	Prefoldin subunit 2	Pfdn2	0.0322728	0.185827	20.5596	20.7795	21.5094	21.8964	21.7827	22.2274		20.9495	21.9688	1.01933	-1.49116	1.49116
2030	Q923G2	1	4	4	10	Q923G2	RPAB3_MOUSE	DNA-directed RNA polymerases I, II, and III subunit RPABC3	Polr2h	0.501242	0.763788	21.3662	20.3825	20.38	21.5213	20.1757	21.7346		20.7096	21.1439	0.4343	-0.299953	0.299953
2093	Q99LD4	1	8	8	29	Q99LD4	CSN1_MOUSE	COP9 signalosome complex subunit 1	Gps1	0.480919	0.750673	21.8252	21.7697	22.1909	23.0327	21.9674	21.7559		21.9286	22.252	0.3234	-0.317928	0.317928
2082	Q99KN1	1	8	8	36	Q99KN1	ARRD1_MOUSE	Arrestin domain-containing protein 1	Arrdc1	0.996223	0.998851	23.414	22.9471	22.2786	22.859	22.9116	22.8641		22.8799	22.8782	-0.00166667	-0.00164344	0.00164344
2330	Q9DBX6	1	8	8	46	Q9DBX6	CP2S1_MOUSE	Cytochrome P450 2S1	Cyp2s1	0.749202	0.884395	22.7902	22.5095	22.644	22.781	22.5727	22.463		22.6479	22.6056	-0.0423333	-0.125401	0.125401
470	P14824	1	72	71	1282	P14824	ANXA6_MOUSE	Annexin A6	Anxa6	0.00964478	0.127287	30.1567	30.1535	30.0937	29.964	29.8337	29.7746		30.1346	29.8574	-0.2772	-2.01571	2.01571
2517	Q9R1P4	1	8	8	55	Q9R1P4	PSA1_MOUSE	Proteasome subunit alpha type-1	Psma1	0.00147265	0.110222	22.7501	22.6963	22.7515	23.0538	23.029	23.1626		22.7326	23.0818	0.349167	-2.8319	2.8319
1992	Q91ZX7	1	18	18	31	Q91ZX7	LRP1_MOUSE	Prolow-density lipoprotein receptor-related protein 1	Lrp1	0.887981	0.955452	23.6056	20.619	21.7261	23.1188	20.7051	22.6409		21.9836	22.1549	0.171367	-0.0515963	0.0515963
891	P62748	1	6	5	60	P62748	HPCL1_MOUSE	Hippocalcin-like protein 1	Hpcal1	0.437262	0.722006	24.0622	22.2491	23.1134	23.9421	23.4033	23.4997		23.1416	23.615	0.473467	-0.359258	0.359258
259	O54825	1	3	3	8	O54825	BYST_MOUSE	Bystin	Bysl	0.00407088	0.123143	20.6536	20.5859	20.6396	21.2171	21.1039	21.46		20.6264	21.2603	0.633967	-2.39031	2.39031
933	P63158	1	7	6	116	P63158	HMGB1_MOUSE	High mobility group protein B1	Hmgb1	0.885517	0.954856	25.3482	25.6022	25.0833	24.9056	25.9381	25.0248		25.3446	25.2895	-0.0550667	-0.0528031	0.0528031
1892	Q8R5K4	1	5	5	31	Q8R5K4	NOL6_MOUSE	Nucleolar protein 6	Nol6	0.294616	0.592631	22.6287	20.8551	21.5068	22.4332	22.159	22.2925		21.6635	22.2949	0.631367	-0.530744	0.530744
318	O88322	1	86	85	593	O88322	NID2_MOUSE	Nidogen-2	Nid2	0.0850266	0.294781	26.7831	27.4713	27.5037	25.9522	26.9566	26.2619		27.2527	26.3902	-0.862467	-1.07045	1.07045
629	P34884	1	3	3	31	P34884	MIF_MOUSE	Macrophage migration inhibitory factor	Mif	0.7595	0.889286	24.2968	23.457	23.5308	24.3556	24.0407	23.295		23.7615	23.8971	0.135567	-0.119472	0.119472
1062	P99027	1	8	8	110	P99027	RLA2_MOUSE	60S acidic ribosomal protein P2	Rplp2	0.351563	0.638902	25.1357	25.4993	25.7093	25.3134	26.0435	25.8595		25.4481	25.7388	0.2907	-0.453997	0.453997
2204	Q9CXY6	1	4	4	10	Q9CXY6	ILF2_MOUSE	Interleukin enhancer-binding factor 2	Ilf2	0.361416	0.646409	22.4219	21.1537	20.3437	21.9588	21.8977	21.9315		21.3064	21.9293	0.6229	-0.441993	0.441993
2369	Q9ER00	1	8	8	17	Q9ER00	STX12_MOUSE	Syntaxin-12	Stx12	0.162788	0.436839	23.9875	23.9766	21.936	24.9802	24.4289	24.1871		23.3	24.5321	1.23203	-0.788378	0.788378
2298	Q9D8T2	1	14	14	88	Q9D8T2	GSDMD_MOUSE	Gasdermin-D	Gsdmdc1	0.964276	0.988104	24.1907	23.286	23.7042	23.8514	23.7301	23.5601		23.727	23.7139	-0.0131	-0.0157986	0.0157986
576	P26883	1	6	6	34	P26883	FKB1A_MOUSE	Peptidyl-prolyl cis-trans isomerase FKBP1A	Fkbp1a	0.350351	0.637445	25.1527	24.424	24.5499	24.284	24.6904	24.3319		24.7089	24.4354	-0.273433	-0.455497	0.455497
948	P68181	1	9	3	48	P68181	KAPCB_MOUSE	cAMP-dependent protein kinase catalytic subunit beta	Prkacb	0.231029	0.519144	21.46	23.0311	23.3612	23.5916	23.1593	23.6749		22.6174	23.4753	0.857833	-0.636334	0.636334
1323	Q61655;Q9QY15	2	5	5	15	Q61655	DD19A_MOUSE	ATP-dependent RNA helicase DDX19A	Ddx19a	0.284184	0.584526	22.4776	20.1668	22.7754	22.7859	22.8048	22.8872		21.8066	22.826	1.01937	-0.5464	0.5464
1470	Q6PAM1	1	3	3	8	Q6PAM1	TXLNA_MOUSE	Alpha-taxilin	Txlna	0.151569	0.419555	19.6995	20.6422	20.7716	21.0968	20.9813	20.8637		20.3711	20.9806	0.6095	-0.81939	0.81939
2313	Q9DBC3	1	4	4	17	Q9DBC3	CMTR1_MOUSE	Cap-specific mRNA (nucleoside-2-O-)-methyltransferase 1	Cmtr1	0.394981	0.677862	21.3266	20.1152	20.5035	21.9963	20.2305	21.5424		20.6484	21.2564	0.607967	-0.403424	0.403424
2606	Q9Z277	1	11	11	33	Q9Z277	BAZ1B_MOUSE	Tyrosine-protein kinase BAZ1B	Baz1b	0.27361	0.571597	20.4251	21.2773	20.2901	21.8405	20.5882	21.3859		20.6642	21.2715	0.607367	-0.562868	0.562868
1310	Q61543	1	11	11	73	Q61543	GSLG1_MOUSE	Golgi apparatus protein 1	Glg1	0.179261	0.455534	24.0528	24.5984	24.1001	23.9103	23.8333	24.0833		24.2504	23.9423	-0.308133	-0.746514	0.746514
846	P61226	1	11	5	40	P61226	RAP2B_MOUSE	Ras-related protein Rap-2b	Rap2b	0.123044	0.375814	23.7603	23.6534	23.1907	24.3566	24.2301	23.6499		23.5348	24.0789	0.544067	-0.90994	0.90994
1787	Q8CIG8	1	3	3	15	Q8CIG8	ANM5_MOUSE	Protein arginine N-methyltransferase 5	Prmt5	0.176272	0.450855	20.9949	19.642	22.2356	22.3985	21.6981	22.7756		20.9575	22.2907	1.33323	-0.753817	0.753817
1632	Q8BJU0	1	6	6	32	Q8BJU0	SGTA_MOUSE	Small glutamine-rich tetratricopeptide repeat-containing protein alpha	Sgta	0.316744	0.615754	22.236	22.3358	20.607	22.5905	22.277	22.2673		21.7263	22.3783	0.652	-0.499292	0.499292
2150	Q9CQF9	1	9	9	68	Q9CQF9	PCYOX_MOUSE	Prenylcysteine oxidase	Pcyox1	0.219987	0.512475	23.8501	23.4048	23.3576	23.3385	23.1323	23.3806		23.5375	23.2838	-0.2537	-0.657603	0.657603
1831	Q8K2Y9	1	5	5	42	Q8K2Y9	CCM2_MOUSE	Cerebral cavernous malformations protein 2 homolog	Ccm2	0.115868	0.36654	21.4991	21.1111	20.6951	21.7028	21.4114	21.702		21.1018	21.6054	0.503633	-0.936036	0.936036
2599	Q9Z1R2	1	5	5	17	Q9Z1R2	BAG6_MOUSE	Large proline-rich protein BAG6	Bag6	0.44352	0.727036	20.7664	20.1957	20.7407	22.0556	19.8478	21.5711		20.5676	21.1582	0.590567	-0.353087	0.353087
1852	Q8R081	1	20	20	112	Q8R081	HNRPL_MOUSE	Heterogeneous nuclear ribonucleoprotein L	Hnrnpl	0.248414	0.538733	24.0787	22.5853	23.9643	24.3498	24.0062	24.2597		23.5428	24.2052	0.662467	-0.604824	0.604824
1951	Q91VR8	1	7	7	65	Q91VR8	BRK1_MOUSE	Protein BRICK1	Brk1	0.201722	0.483579	24.8087	23.9689	24.2695	24.8597	24.7873	24.5858		24.349	24.7443	0.395233	-0.695247	0.695247
1412	Q64455	1	10	10	18	Q64455	PTPRJ_MOUSE	Receptor-type tyrosine-protein phosphatase eta	Ptprj	0.871202	0.946028	22.6856	22.1563	22.2877	22.8715	22.2567	22.1447		22.3765	22.4243	0.0477667	-0.0598811	0.0598811
572	P26369	1	5	5	46	P26369	U2AF2_MOUSE	Splicing factor U2AF 65 kDa subunit	U2af2	0.100035	0.329796	24.9253	24.7631	24.6967	24.9949	24.8917	25.1587		24.795	25.0151	0.220067	-0.999848	0.999848
721	P48193	1	7	6	15	P48193	41_MOUSE	Protein 4.1	Epb41	0.93284	0.973542	20.5909	21.5613	22.8175	22.4034	20.3869	22.431		21.6566	21.7404	0.0838667	-0.0301928	0.0301928
722	P48428	1	4	4	26	P48428	TBCA_MOUSE	Tubulin-specific chaperone A	Tbca	0.992131	0.998376	22.9738	22.5394	23.1691	22.364	23.203	23.1256		22.8941	22.8975	0.00343333	-0.00343098	0.00343098
2006	Q921M3	1	23	23	60	Q921M3	SF3B3_MOUSE	Splicing factor 3B subunit 3	Sf3b3	0.243019	0.532248	24.6061	24.2887	23.9409	24.7614	24.3471	24.6694		24.2786	24.5926	0.314067	-0.61436	0.61436
546	P23591	1	4	4	21	P23591	FCL_MOUSE	GDP-L-fucose synthase	Tsta3	0.545529	0.792194	22.0773	20.3656	20.4495	22.4158	20.2731	21.8897		20.9641	21.5262	0.562067	-0.263182	0.263182
528	P20664	1	7	7	31	P20664	PRI1_MOUSE	DNA primase small subunit	Prim1	0.468822	0.745782	21.065	22.8962	22.9686	22.9912	19.6096	21.5451		22.3099	21.382	-0.927967	-0.328992	0.328992
2593	Q9Z1G4	1	12	12	22	Q9Z1G4	VPP1_MOUSE	V-type proton ATPase 116 kDa subunit a isoform 1	Atp6v0a1	0.224805	0.519119	23.9997	22.02	20.8389	23.3287	23.7153	23.8366		22.2862	23.6269	1.34067	-0.648194	0.648194
424	P10639	1	7	7	112	P10639	THIO_MOUSE	Thioredoxin	Txn	0.120158	0.370528	26.3667	26.3154	26.602	26.9039	26.5298	26.6782		26.428	26.704	0.275933	-0.920247	0.920247
1580	Q80XC3	1	7	7	18	Q80XC3	US6NL_MOUSE	USP6 N-terminal-like protein	Usp6nl	0.365532	0.653014	21.8941	21.9289	21.9598	21.7846	22.1618	22.3426		21.9276	22.0963	0.168733	-0.437075	0.437075
931	P63101	1	22	16	342	P63101	1433Z_MOUSE	14-3-3 protein zeta/delta	Ywhaz	0.362938	0.649362	29.4883	28.7794	29.0123	29.6081	29.1654	29.2691		29.0933	29.3475	0.2542	-0.440168	0.440168
515	P18760	1	14	13	346	P18760	COF1_MOUSE	Cofilin-1	Cfl1	0.00630368	0.124593	29.6587	29.8145	29.9074	30.1895	30.398	30.4213		29.7935	30.3363	0.542733	-2.20041	2.20041
510	P18406	1	23	23	425	P18406	CYR61_MOUSE	Protein CYR61	Cyr61	0.110586	0.357088	28.7379	28.3724	28.215	27.4778	28.2488	27.9312		28.4418	27.8859	-0.555833	-0.9563	0.9563
1410	Q64433	1	6	6	37	Q64433	CH10_MOUSE	10 kDa heat shock protein, mitochondrial	Hspe1	0.500966	0.764287	23.4731	23.6091	23.7024	23.8403	23.8243	23.4433		23.5949	23.7026	0.107767	-0.300192	0.300192
1128	Q3TCN2	1	8	8	24	Q3TCN2	PLBL2_MOUSE	Putative phospholipase B-like 2	Plbd2	0.972373	0.991276	23.5711	21.7251	23.4433	23.8973	21.111	23.6134		22.9132	22.8739	-0.0392667	-0.0121671	0.0121671
825	P60229	1	14	14	82	P60229	EIF3E_MOUSE	Eukaryotic translation initiation factor 3 subunit E	Eif3e	0.720396	0.865543	24.2723	24.5963	24.1792	24.4703	24.2703	24.472		24.3493	24.4042	0.0549333	-0.142429	0.142429
624	P32883	1	10	3	23	P32883	RASK_MOUSE	GTPase KRas	Kras	0.251661	0.544289	23.999	24.3301	24.8261	23.6474	24.4235	23.6827		24.3851	23.9179	-0.4672	-0.599184	0.599184
2310	Q9DB34	1	3	3	26	Q9DB34	CHM2A_MOUSE	Charged multivesicular body protein 2a	Chmp2a	0.110134	0.357231	23.771	23.824	23.504	23.3745	23.5499	22.9881		23.6997	23.3042	-0.3955	-0.958079	0.958079
800	P57780;O88990	2	52	30	567	P57780	ACTN4_MOUSE	Alpha-actinin-4	Actn4	0.0122883	0.118719	27.612	27.2284	27.3324	28.2109	27.9064	27.9713		27.3909	28.0295	0.6386	-1.91051	1.91051
568	P26041	1	51	37	716	P26041	MOES_MOUSE	Moesin	Msn	0.000784305	0.115529	29.7433	29.5826	29.6877	30.1965	30.2509	30.1388		29.6712	30.1954	0.5242	-3.10552	3.10552
23	B2RXC1	1	4	4	8	B2RXC1	TPC11_MOUSE	Trafficking protein particle complex subunit 11	Trappc11	0.465127	0.742106	20.5159	20.5858	20.3259	21.7825	19.6485	21.6934		20.4759	21.0415	0.5656	-0.332428	0.332428
862	P62075	1	2	2	7	P62075	TIM13_MOUSE	Mitochondrial import inner membrane translocase subunit Tim13	Timm13	0.550661	0.792381	22.0843	19.673	21.0334	22.0199	21.759	20.6142		20.9302	21.4644	0.534133	-0.259116	0.259116
980	P70441	1	28	28	307	P70441	NHRF1_MOUSE	Na(+)/H(+) exchange regulatory cofactor NHE-RF1	Slc9a3r1	0.000208962	0.1184	28.1662	28.1645	28.1722	28.4142	28.4321	28.3704		28.1676	28.4056	0.237933	-3.67993	3.67993
1011	P84228	1	14	2	236	P84228	H32_MOUSE	Histone H3.2	Hist1h3b	0.942941	0.978362	28.4776	31.8262	31.8136	29.6148	31.3707	31.4204		30.7058	30.802	0.0961667	-0.0255155	0.0255155
2338	Q9DCC4	1	3	3	12	Q9DCC4	P5CR3_MOUSE	Pyrroline-5-carboxylate reductase 3	Pycr3	0.923192	0.968259	21.3585	21.8183	22.065	21.2272	21.9356	21.9805		21.7473	21.7144	-0.0328333	-0.034708	0.034708
1463	Q6P8X1;Q80ZJ7	2	5	5	15	Q6P8X1	SNX6_MOUSE	Sorting nexin-6	Snx6	0.384383	0.669587	19.806	20.9413	21.0434	20.6635	21.0394	21.4087		20.5969	21.0372	0.4403	-0.415236	0.415236
2360	Q9EQ61	1	5	5	31	Q9EQ61	PESC_MOUSE	Pescadillo homolog	Pes1	0.439672	0.72396	22.5485	22.5581	20.7359	22.4467	22.5524	22.4054		21.9475	22.4682	0.520667	-0.356871	0.356871
2337	Q9DCA5	1	10	10	84	Q9DCA5	BRX1_MOUSE	Ribosome biogenesis protein BRX1 homolog	Brix1	0.471298	0.744839	24.8669	24.6335	24.7321	24.6843	24.9025	24.8755		24.7442	24.8208	0.0766	-0.326704	0.326704
1751	Q8CCF0	1	3	3	13	Q8CCF0	PRP31_MOUSE	U4/U6 small nuclear ribonucleoprotein Prp31	Prpf31	0.547468	0.791383	21.6208	21.4256	20.9015	22.1764	20.3805	22.9461		21.316	21.8343	0.518367	-0.261641	0.261641
877	P62305	1	4	4	26	P62305	RUXE_MOUSE	Small nuclear ribonucleoprotein E	Snrpe	0.76735	0.894712	23.7995	23.6208	23.1141	23.8177	23.2493	23.1957		23.5115	23.4209	-0.0905667	-0.115007	0.115007
1836	Q8K363	1	22	22	168	Q8K363	DDX18_MOUSE	ATP-dependent RNA helicase DDX18	Ddx18	0.547902	0.791103	26.0062	25.3174	25.0135	25.6488	25.6372	25.6288		25.4457	25.6383	0.192567	-0.261297	0.261297
580	P27546	1	3	3	22	P27546	MAP4_MOUSE	Microtubule-associated protein 4	Map4	0.306362	0.607456	20.5594	21.3616	21.0356	21.047	21.5831	21.3096		20.9855	21.3132	0.3277	-0.513765	0.513765
2499	Q9R0L6	1	3	3	9	Q9R0L6	PCM1_MOUSE	Pericentriolar material 1 protein	Pcm1	0.238471	0.526798	19.976	20.0757	19.7892	19.984	21.1591	20.226		19.947	20.4564	0.5094	-0.622564	0.622564
732	P49312	1	17	17	272	P49312	ROA1_MOUSE	Heterogeneous nuclear ribonucleoprotein A1	Hnrnpa1	0.191723	0.471422	26.3384	26.6791	26.5719	26.5335	26.8677	27.1409		26.5298	26.8474	0.317567	-0.717326	0.717326
1288	Q61171	1	12	12	111	Q61171	PRDX2_MOUSE	Peroxiredoxin-2	Prdx2	0.0126437	0.120183	24.9657	24.8321	25.1214	25.3105	25.54	25.5578		24.9731	25.4694	0.496367	-1.89813	1.89813
1167	Q3UJB9	1	18	18	53	Q3UJB9	EDC4_MOUSE	Enhancer of mRNA-decapping protein 4	Edc4	0.0205394	0.141302	22.7043	22.6356	22.4537	23.3721	23.0885	23.8069		22.5979	23.4225	0.824633	-1.68741	1.68741
1672	Q8BT60;Q9Z140;Q8BLR2;Q0VE82	4	15	13	131	Q8BT60	CPNE3_MOUSE	Copine-3	Cpne3	0.806523	0.914827	25.2137	24.7918	25.0493	24.9894	24.8616	25.094		25.0183	24.9817	-0.0366	-0.0933832	0.0933832
1198	Q4PZA2	1	17	17	46	Q4PZA2	ECE1_MOUSE	Endothelin-converting enzyme 1	Ece1	0.322594	0.618614	21.1732	19.9374	21.1217	20.7765	22.0572	21.2585		20.7441	21.3641	0.619967	-0.491344	0.491344
2462	Q9QXP7	1	6	6	35	Q9QXP7	C1QT1_MOUSE	Complement C1q tumor necrosis factor-related protein 1	C1qtnf1	0.425843	0.712346	22.5229	23.5292	18.8231	19.7303	21.3146	19.7865		21.6251	20.2771	-1.34793	-0.37075	0.37075
1514	Q6ZWV7	1	3	3	24	Q6ZWV7	RL35_MOUSE	60S ribosomal protein L35	Rpl35	0.321842	0.619366	23.2265	24.4205	23.8794	23.5023	25.12	25.0349		23.8421	24.5524	0.710267	-0.492357	0.492357
1290	Q61191	1	5	5	15	Q61191	HCFC1_MOUSE	Host cell factor 1	Hcfc1	0.382281	0.668636	21.3769	20.2056	21.0816	21.5619	21.8866	20.6903		20.888	21.3796	0.491567	-0.417617	0.417617
1027	P97384	1	20	20	226	P97384	ANX11_MOUSE	Annexin A11	Anxa11	0.17414	0.449135	26.7501	26.3948	26.317	26.4222	26.0181	26.1327		26.4873	26.191	-0.2963	-0.759101	0.759101
2137	Q9CQ22	1	5	5	32	Q9CQ22	LTOR1_MOUSE	Ragulator complex protein LAMTOR1	Lamtor1	0.17268	0.446809	23.168	21.3981	23.5581	23.68	23.5507	24.5461		22.7081	23.9256	1.21753	-0.762758	0.762758
940	P63323	1	7	7	47	P63323	RS12_MOUSE	40S ribosomal protein S12	Rps12	0.887644	0.956411	24.2206	24.3986	23.8784	24.0678	23.9873	24.5472		24.1659	24.2008	0.0349	-0.0517612	0.0517612
725	P48758	1	8	8	14	P48758	CBR1_MOUSE	Carbonyl reductase [NADPH] 1	Cbr1	0.280169	0.577777	22.6178	21.1464	20.8465	22.6519	22.1521	21.9877		21.5369	22.2639	0.727	-0.55258	0.55258
598	P28667	1	5	5	77	P28667	MRP_MOUSE	MARCKS-related protein	Marcksl1	0.498313	0.761115	25.6406	25.0545	25.2457	25.3384	25.102	25.0719		25.3136	25.1708	-0.142833	-0.302498	0.302498
2179	Q9CRB2	1	3	3	38	Q9CRB2	NHP2_MOUSE	H/ACA ribonucleoprotein complex subunit 2	Nhp2	0.0347711	0.191233	20.0562	21.6268	21.1243	22.2722	22.6137	22.388		20.9358	22.4246	1.48887	-1.45878	1.45878
859	P61979	1	19	19	222	P61979	HNRPK_MOUSE	Heterogeneous nuclear ribonucleoprotein K	Hnrnpk	0.0123984	0.120341	26.4821	26.6185	26.5284	26.8774	26.8367	27.101		26.543	26.9384	0.395367	-1.90663	1.90663
852	P61620;Q9JLR1	2	5	5	30	P61620	S61A1_MOUSE	Protein transport protein Sec61 subunit alpha isoform 1	Sec61a1	0.626736	0.816428	24.2689	23.4957	23.1611	23.97	23.0577	23.2159		23.6419	23.4145	-0.227367	-0.202915	0.202915
1144	Q3TZZ7	1	11	11	29	Q3TZZ7	ESYT2_MOUSE	Extended synaptotagmin-2	Esyt2	0.975065	0.991747	22.5882	22.3992	22.451	22.1422	22.4603	22.8572		22.4795	22.4866	0.0071	-0.0109664	0.0109664
2081	Q99KK7	1	12	12	37	Q99KK7	DPP3_MOUSE	Dipeptidyl peptidase 3	Dpp3	0.472932	0.74616	23.9252	23.4478	20.2109	23.5601	23.5694	23.237		22.528	23.4555	0.927533	-0.325201	0.325201
2174	Q9CR57	1	10	10	146	Q9CR57	RL14_MOUSE	60S ribosomal protein L14	Rpl14	0.0375218	0.20007	26.512	27.1084	26.9643	27.3692	27.8127	27.4662		26.8616	27.5494	0.6878	-1.42572	1.42572
2423	Q9JK81	1	8	8	50	Q9JK81	MYG1_MOUSE	UPF0160 protein MYG1, mitochondrial	Myg1	0.00423079	0.116656	23.284	23.2389	23.308	23.8806	23.6095	23.7691		23.277	23.7531	0.4761	-2.37358	2.37358
2348	Q9DCT8	1	5	5	52	Q9DCT8	CRIP2_MOUSE	Cysteine-rich protein 2	Crip2	0.00105665	0.104571	24.0939	24.229	24.2454	24.6465	24.6417	24.7375		24.1894	24.6752	0.4858	-2.97607	2.97607
1434	Q6DFV1	1	6	6	9	Q6DFV1	CNDG2_MOUSE	Condensin-2 complex subunit G2	Ncapg2	0.338574	0.630184	20.5613	21.4048	21.4012	21.392	21.3914	21.5063		21.1224	21.4299	0.307467	-0.470346	0.470346
1440	Q6IRU5	1	7	7	66	Q6IRU5	CLCB_MOUSE	Clathrin light chain B	Cltb	0.813539	0.918491	25.2526	25.2896	25.1867	24.9423	25.3973	25.5247		25.243	25.2881	0.0451333	-0.0896216	0.0896216
1910	Q8VDM4	1	35	35	337	Q8VDM4	PSMD2_MOUSE	26S proteasome non-ATPase regulatory subunit 2	Psmd2	0.0366529	0.197593	26.3246	25.8526	25.9446	26.7152	26.413	26.5569		26.0406	26.5617	0.5211	-1.43589	1.43589
671	P40240	1	5	5	158	P40240	CD9_MOUSE	CD9 antigen	Cd9	0.539975	0.786309	28.3917	27.4983	27.8861	28.0122	27.6034	27.5675		27.9254	27.7277	-0.197667	-0.267626	0.267626
889	P62743	1	6	6	20	P62743	AP2S1_MOUSE	AP-2 complex subunit sigma	Ap2s1	0.978433	0.992836	23.0074	23.0776	20.9906	23.2087	22.893	21.0566		22.3585	22.3861	0.0275667	-0.00946891	0.00946891
607	P29416	1	15	15	88	P29416	HEXA_MOUSE	Beta-hexosaminidase subunit alpha	Hexa	0.22455	0.519074	23.7954	23.4596	20.3974	24.2453	24.0043	24.068		22.5508	24.1059	1.55507	-0.648687	0.648687
1075	Q01730	1	8	8	43	Q01730	RSU1_MOUSE	Ras suppressor protein 1	Rsu1	0.030546	0.181648	23.9223	23.7979	23.9421	24.3008	24.1427	24.0547		23.8874	24.1661	0.278633	-1.51505	1.51505
2182	Q9CU62	1	39	39	97	Q9CU62	SMC1A_MOUSE	Structural maintenance of chromosomes protein 1A	Smc1a	0.557241	0.794178	22.6875	23.979	22.6019	22.7114	24.9437	23.1736		23.0895	23.6096	0.5201	-0.253957	0.253957
1545	Q80SZ7	1	6	6	72	Q80SZ7	GBG5_MOUSE	Guanine nucleotide-binding protein G(I)/G(S)/G(O) subunit gamma-5	Gng5	0.139979	0.404627	23.866	24.7421	23.904	24.4795	24.9457	24.8462		24.1707	24.7571	0.586433	-0.853937	0.853937
942	P63330;P62715;P97470	3	12	12	84	P63330	PP2AA_MOUSE	Serine/threonine-protein phosphatase 2A catalytic subunit alpha isoform	Ppp2ca	0.221371	0.513174	24.9396	24.173	24.561	25.2422	24.8893	24.7153		24.5579	24.9489	0.391067	-0.654879	0.654879
2500	Q9R0M4	1	15	15	195	Q9R0M4	PODXL_MOUSE	Podocalyxin	Podxl	0.556962	0.794578	26.8237	27.2092	26.8774	27.543	27.2921	26.6409		26.9701	27.1587	0.188567	-0.254174	0.254174
516	P18828	1	2	2	19	P18828	SDC1_MOUSE	Syndecan-1	Sdc1	0.610813	0.811458	23.2676	20.865	22.6242	22.6244	22.7414	22.581		22.2523	22.6489	0.396667	-0.214092	0.214092
695	P46735	1	47	43	171	P46735	MYO1B_MOUSE	Unconventional myosin-Ib	Myo1b	0.17998	0.454432	24.3734	21.762	24.0746	24.9766	24.4977	24.8105		23.4033	24.7616	1.35827	-0.744776	0.744776
1050	P97855	1	5	5	24	P97855	G3BP1_MOUSE	Ras GTPase-activating protein-binding protein 1	G3bp1	0.0945842	0.315122	22.8773	23.1797	22.7434	23.2973	23.2343	23.907		22.9335	23.4795	0.546067	-1.02418	1.02418
1176	Q3UPL0	1	21	21	132	Q3UPL0	SC31A_MOUSE	Protein transport protein Sec31A	Sec31a	0.0168854	0.13455	24.0662	24.5191	24.2476	25.0518	24.7576	24.8799		24.2776	24.8964	0.6188	-1.77249	1.77249
1069	Q00PI9	1	16	16	57	Q00PI9	HNRL2_MOUSE	Heterogeneous nuclear ribonucleoprotein U-like protein 2	Hnrnpul2	0.285742	0.585776	23.8912	23.9607	24.5918	24.559	24.1484	24.8524		24.1479	24.5199	0.372033	-0.544026	0.544026
469	P14733;P21619	2	18	17	62	P14733	LMNB1_MOUSE	Lamin-B1	Lmnb1	0.661629	0.831818	24.0613	24.1541	24.3993	24.0315	23.918	24.4107		24.2049	24.1201	-0.0848333	-0.179385	0.179385
2062	Q99JX7	1	6	6	36	Q99JX7	NXF1_MOUSE	Nuclear RNA export factor 1	Nxf1	0.881523	0.951502	22.3396	22.1796	22.1918	22.2904	22.0382	22.4438		22.237	22.2575	0.0204667	-0.0547664	0.0547664
2085	Q99KV1	1	4	4	11	Q99KV1	DJB11_MOUSE	DnaJ homolog subfamily B member 11	Dnajb11	0.402426	0.686756	22.8521	19.9054	20.4854	22.8696	22.605	20.857		21.081	22.1105	1.02957	-0.395314	0.395314
2194	Q9CWZ7	1	5	5	20	Q9CWZ7	SNAG_MOUSE	Gamma-soluble NSF attachment protein	Napg	0.539483	0.786407	23.0022	22.7356	22.8162	22.8373	22.4575	22.9287		22.8513	22.7412	-0.110167	-0.268022	0.268022
2511	Q9R118	1	25	25	382	Q9R118	HTRA1_MOUSE	Serine protease HTRA1	Htra1	0.0095863	0.12748	27.9398	28.2221	27.4875	26.4375	26.9328	26.342		27.8831	26.5708	-1.31237	-2.01835	2.01835
567	P26040	1	45	32	520	P26040	EZRI_MOUSE	Ezrin	Ezr	0.00231901	0.139429	29.3753	29.3458	29.3405	29.5462	29.6603	29.6542		29.3539	29.6202	0.266367	-2.6347	2.6347
1263	Q60865	1	9	9	89	Q60865	CAPR1_MOUSE	Caprin-1	Caprin1	0.0104399	0.128897	24.6307	24.9907	24.5846	25.5804	25.2804	25.4626		24.7353	25.4411	0.7058	-1.9813	1.9813
1145	Q3U0V1	1	8	8	34	Q3U0V1	FUBP2_MOUSE	Far upstream element-binding protein 2	Khsrp	0.137748	0.404577	22.9973	23.3669	22.814	23.272	23.6359	23.3597		23.0594	23.4225	0.363133	-0.860915	0.860915
1480	Q6PE01	1	8	8	57	Q6PE01	SNR40_MOUSE	U5 small nuclear ribonucleoprotein 40 kDa protein	Snrnp40	0.4314	0.717607	24.4857	24.432	24.1943	24.2127	24.3721	24.2619		24.3707	24.2822	-0.0884333	-0.36512	0.36512
450	P12815	1	12	12	131	P12815	PDCD6_MOUSE	Programmed cell death protein 6	Pdcd6	0.853281	0.940993	27.8629	26.9538	27.1288	27.522	27.096	27.1445		27.3152	27.2542	-0.061	-0.0689079	0.0689079
723	P48678	1	31	30	122	P48678	LMNA_MOUSE	Prelamin-A/C	Lmna	0.552488	0.792167	24.6486	24.8769	24.8573	24.776	24.9768	24.8154		24.7943	24.8561	0.0618	-0.257677	0.257677
1666	Q8BPU7;Q8BHL5	2	5	5	9	Q8BPU7	ELMO1_MOUSE	Engulfment and cell motility protein 1	Elmo1	0.513337	0.773976	21.6321	19.6403	20.7905	22.2151	20.0548	21.6573		20.6876	21.3091	0.621433	-0.289597	0.289597
1298	Q61282	1	7	7	19	Q61282	PGCA_MOUSE	Aggrecan core protein	Acan	0.36906	0.655825	25.0397	23.5548	23.4628	23.0234	24.2643	22.6035		24.0191	23.2971	-0.722033	-0.432903	0.432903
1790	Q8CJ12	1	5	5	53	Q8CJ12	AGRG2_MOUSE	Adhesion G-protein coupled receptor G2	Adgrg2	0.414547	0.698768	23.1533	21.6637	22.0878	22.7612	22.5811	22.784		22.3016	22.7088	0.407167	-0.382426	0.382426
219	O35286	1	22	21	223	O35286	DHX15_MOUSE	Pre-mRNA-splicing factor ATP-dependent RNA helicase DHX15	Dhx15	0.055851	0.235254	25.9461	25.763	25.5923	26.1549	25.9835	26.0719		25.7671	26.0701	0.302967	-1.25297	1.25297
1249	Q60738	1	7	7	23	Q60738	ZNT1_MOUSE	Zinc transporter 1	Slc30a1	0.722125	0.866861	23.3945	20.2596	22.3261	23.3795	22.6499	21.2286		21.9934	22.4193	0.425933	-0.141388	0.141388
641	P35456	1	6	6	49	P35456	UPAR_MOUSE	Urokinase plasminogen activator surface receptor	Plaur	0.613614	0.812882	25.2023	25.008	25.4358	25.113	24.8822	25.3503		25.2154	25.1152	-0.1002	-0.212105	0.212105
575	P26645	1	14	14	349	P26645	MARCS_MOUSE	Myristoylated alanine-rich C-kinase substrate	Marcks	0.685229	0.852027	29.5014	29.2251	29.2516	29.2323	29.3427	29.2807		29.326	29.2852	-0.0408	-0.164164	0.164164
2527	Q9WTM5	1	19	19	47	Q9WTM5	RUVB2_MOUSE	RuvB-like 2	Ruvbl2	0.0455416	0.215246	23.6069	23.8256	24.046	24.1081	24.3073	24.2777		23.8262	24.231	0.404867	-1.34159	1.34159
2621	Q9Z2X1	1	14	11	177	Q9Z2X1	HNRPF_MOUSE	Heterogeneous nuclear ribonucleoprotein F	Hnrnpf	0.00500469	0.12006	25.5874	25.6627	25.6217	26.1705	26.0918	25.9174		25.6239	26.0599	0.435967	-2.30062	2.30062
1850	Q8R050;Q149F3	2	13	13	59	Q8R050	ERF3A_MOUSE	Eukaryotic peptide chain release factor GTP-binding subunit ERF3A	Gspt1	0.148178	0.413984	24.4844	24.0683	24.2092	25.2144	24.6283	24.389		24.254	24.7439	0.489933	-0.829216	0.829216
2356	Q9EPL8	1	14	14	49	Q9EPL8	IPO7_MOUSE	Importin-7	Ipo7	0.115708	0.366657	24.171	23.9959	24.0681	24.9037	24.0896	24.9698		24.0783	24.6544	0.576033	-0.936637	0.936637
2122	Q99P88	1	11	11	34	Q99P88	NU155_MOUSE	Nuclear pore complex protein Nup155	Nup155	0.641725	0.823392	21.7057	21.3153	22.9454	22.4287	22.0524	20.2165		21.9888	21.5659	-0.422933	-0.192651	0.192651
1922	Q8VEE4	1	8	8	22	Q8VEE4	RFA1_MOUSE	Replication protein A 70 kDa DNA-binding subunit	Rpa1	0.369592	0.656198	22.5951	23.6826	23.143	23.5765	23.8736	23.1271		23.1402	23.5257	0.3855	-0.432277	0.432277
1809	Q8K124	1	8	8	57	Q8K124	PKHO2_MOUSE	Pleckstrin homology domain-containing family O member 2	Plekho2	0.470667	0.745289	22.7522	20.7174	22.6557	22.9064	22.5254	22.3271		22.0418	22.5863	0.544533	-0.327286	0.327286
457	P13864	1	13	13	50	P13864	DNMT1_MOUSE	DNA (cytosine-5)-methyltransferase 1	Dnmt1	0.278875	0.575814	22.6082	22.5026	23.1309	22.0398	22.2126	22.8301		22.7472	22.3608	-0.3864	-0.55459	0.55459
1601	Q8BG32	1	20	20	127	Q8BG32	PSD11_MOUSE	26S proteasome non-ATPase regulatory subunit 11	Psmd11	0.00865097	0.123667	24.263	24.5393	24.4164	24.8375	25.1174	24.9218		24.4062	24.9589	0.552667	-2.06294	2.06294
679	P42669	1	9	9	36	P42669	PURA_MOUSE	Transcriptional activator protein Pur-alpha	Pura	0.593972	0.806762	24.0726	23.7212	22.8014	23.4624	23.4794	22.9234		23.5317	23.2884	-0.243333	-0.226234	0.226234
1362	Q62348	1	5	5	16	Q62348	TSN_MOUSE	Translin	Tsn	0.837471	0.933151	23.9668	20.8697	20.433	23.7298	23.1843	19.494		21.7565	22.136	0.379533	-0.0770302	0.0770302
1330	Q61738	1	18	18	33	Q61738	ITA7_MOUSE	Integrin alpha-7	Itga7	0.730181	0.87074	25.5783	23.9538	23.9474	25.3419	24.5558	24.2799		24.4932	24.7259	0.2327	-0.136569	0.136569
2160	Q9CQT1	1	7	7	13	Q9CQT1	MTNA_MOUSE	Methylthioribose-1-phosphate isomerase	Mri1	0.78137	0.904292	23.1923	20.6389	21.3005	23.1976	20.0682	22.995		21.7106	22.0869	0.376367	-0.107143	0.107143
268	O54984	1	5	5	18	O54984	ASNA_MOUSE	ATPase Asna1	Asna1	0.427935	0.714874	22.0735	20.4504	22.4658	22.1858	22.1211	22.3211		21.6632	22.2093	0.5461	-0.368622	0.368622
1239	Q60605;Q8CI43	2	13	13	210	Q60605	MYL6_MOUSE	Myosin light polypeptide 6	Myl6	0.722728	0.866121	27.7135	28.1669	27.7987	27.6814	28.0924	27.6822		27.893	27.8187	-0.0743667	-0.141025	0.141025
547	P23780	1	14	14	67	P23780	BGAL_MOUSE	Beta-galactosidase	Glb1	0.0702881	0.275687	22.8458	21.3292	21.3762	22.9745	22.9683	23.8158		21.8504	23.2529	1.40247	-1.15312	1.15312
1354	Q62193	1	2	2	5	Q62193	RFA2_MOUSE	Replication protein A 32 kDa subunit	Rpa2	0.276025	0.573355	21.311	21.9344	21.2484	21.5057	21.9156	22.193		21.4979	21.8714	0.3735	-0.559052	0.559052
1565	Q80VI1	1	4	4	23	Q80VI1	TRI56_MOUSE	E3 ubiquitin-protein ligase TRIM56	Trim56	0.610488	0.812308	25.5742	21.7482	26.3594	25.4979	25.2248	25.3206		24.5606	25.3478	0.787167	-0.214323	0.214323
1473	Q6PB93	1	7	7	16	Q6PB93	GALT2_MOUSE	Polypeptide N-acetylgalactosaminyltransferase 2	Galnt2	0.214231	0.506238	22.3492	22.6447	22.622	22.3037	22.4782	21.6724		22.5386	22.1514	-0.3872	-0.669118	0.669118
1698	Q8BWQ6	1	6	6	10	Q8BWQ6	CP062_MOUSE	UPF0505 protein C16orf62 homolog		0.099661	0.32858	20.9445	19.9535	19.9915	22.6075	22.1429	20.5806		20.2965	21.777	1.4805	-1.00147	1.00147
356	O89112	1	4	4	12	O89112	LANC1_MOUSE	LanC-like protein 1	Lancl1	0.588198	0.805959	21.9009	21.8229	20.1379	21.8884	21.9166	21.1608		21.2872	21.6553	0.368033	-0.230476	0.230476
1233	Q5U4D9	1	4	4	5	Q5U4D9	THOC6_MOUSE	THO complex subunit 6 homolog	Thoc6	0.412096	0.700181	20.3814	21.3663	20.2251	20.687	21.0728	21.3138		20.6576	21.0245	0.366933	-0.385002	0.385002
227	O35350	1	2	2	24	O35350	CAN1_MOUSE	Calpain-1 catalytic subunit	Capn1	0.693083	0.855997	22.7162	20.6433	21.6008	20.7804	22.6885	22.5892		21.6534	22.0194	0.365933	-0.159215	0.159215
1220	Q5SSW2	1	6	6	13	Q5SSW2	PSME4_MOUSE	Proteasome activator complex subunit 4	Psme4	0.496438	0.760179	20.4463	21.602	21.3913	21.3245	21.5232	21.3991		21.1465	21.4156	0.269067	-0.304135	0.304135
451	P12970	1	23	23	288	P12970	RL7A_MOUSE	60S ribosomal protein L7a	Rpl7a	0.376756	0.66356	27.8957	28.2862	28.146	28.037	28.2824	28.6063		28.1093	28.3086	0.199267	-0.42394	0.42394
2217	Q9CZ30	1	16	16	85	Q9CZ30	OLA1_MOUSE	Obg-like ATPase 1	Ola1	0.511341	0.774284	24.9895	24.1084	24.2663	25.286	24.534	24.3846		24.4547	24.7349	0.280133	-0.291289	0.291289
2237	Q9D0E1	1	17	17	70	Q9D0E1	HNRPM_MOUSE	Heterogeneous nuclear ribonucleoprotein M	Hnrnpm	0.463682	0.742951	23.5211	24.3488	24.5423	24.1494	24.4656	24.6317		24.1374	24.4156	0.278167	-0.33378	0.33378
1404	Q64324	1	17	17	108	Q64324	STXB2_MOUSE	Syntaxin-binding protein 2	Stxbp2	0.118724	0.368354	25.1576	24.8498	25.1572	25.5223	25.1502	25.3783		25.0549	25.3503	0.2954	-0.925461	0.925461
1017	P97333	1	8	8	10	P97333	NRP1_MOUSE	Neuropilin-1	Nrp1	0.412588	0.699887	20.4159	21.509	22.4638	22.2796	22.5364	21.4337		21.4629	22.0832	0.620333	-0.384483	0.384483
2396	Q9JI58	1	4	2	26	Q9JI58	RAE1D_MOUSE	Retinoic acid early-inducible protein 1-delta	Raet1d	0.412302	0.699819	21.6212	22.173	21.6191	21.8112	21.0603	21.7195		21.8044	21.5303	-0.2741	-0.384785	0.384785
2441	Q9JM52	1	17	6	36	Q9JM52	MINK1_MOUSE	Misshapen-like kinase 1	Mink1	0.39217	0.67483	24.4336	21.0193	24.2121	24.3309	24.4526	24.0693		23.2217	24.2843	1.0626	-0.406526	0.406526
1014	P97311	1	24	24	111	P97311	MCM6_MOUSE	DNA replication licensing factor MCM6	Mcm6	0.312291	0.608262	24.21	24.2752	24.2153	25.0071	24.7956	23.9826		24.2335	24.5951	0.3616	-0.505441	0.505441
867	P62196	1	16	16	120	P62196	PRS8_MOUSE	26S proteasome regulatory subunit 8	Psmc5	0.00173132	0.128774	24.015	24.1865	24.2068	24.7496	24.7827	24.6222		24.1361	24.7182	0.582067	-2.76162	2.76162
2331	Q9DBZ5	1	7	7	39	Q9DBZ5	EIF3K_MOUSE	Eukaryotic translation initiation factor 3 subunit K	Eif3k	0.0627964	0.258071	24.0988	23.8914	23.7196	24.1349	24.3786	24.2045		23.9033	24.2393	0.336067	-1.20207	1.20207
827	P60521	1	4	4	13	P60521	GBRL2_MOUSE	Gamma-aminobutyric acid receptor-associated protein-like 2	Gabarapl2	0.056692	0.238483	22.2074	21.0427	20.6864	22.4697	22.5827	22.5521		21.3122	22.5348	1.22267	-1.24648	1.24648
1964	Q91WQ3	1	15	15	52	Q91WQ3	SYYC_MOUSE	Tyrosine--tRNA ligase, cytoplasmic	Yars	0.196219	0.476664	23.3244	23.5066	23.0121	23.4078	24.1136	23.5343		23.281	23.6852	0.4042	-0.707259	0.707259
1686	Q8BUE4	1	2	2	11	Q8BUE4	AIFM2_MOUSE	Apoptosis-inducing factor 2	Aifm2	0.610526	0.811657	21.1425	20.0621	21.3266	21.922	20.2375	21.4254		20.8437	21.195	0.351233	-0.214296	0.214296
252	O35874	1	4	4	55	O35874	SATT_MOUSE	Neutral amino acid transporter A	Slc1a4	0.329162	0.619564	23.4202	21.7373	23.9852	23.8522	23.9015	23.6518		23.0476	23.8018	0.754267	-0.48259	0.48259
1724	Q8C166	1	19	18	174	Q8C166	CPNE1_MOUSE	Copine-1	Cpne1	0.696825	0.85462	25.5761	25.5909	25.7724	25.7068	25.4564	25.6521		25.6465	25.6051	-0.0413667	-0.156876	0.156876
911	P62900	1	2	2	35	P62900	RL31_MOUSE	60S ribosomal protein L31	Rpl31	0.799467	0.911058	24.1992	24.4841	24.5253	23.7318	24.6828	24.5389		24.4029	24.3178	-0.0850333	-0.0971995	0.0971995
326	O88487	1	7	7	22	O88487	DC1I2_MOUSE	Cytoplasmic dynein 1 intermediate chain 2	Dync1i2	0.308915	0.610379	19.8802	22.1533	22.3637	22.9687	22.1252	22.2315		21.4657	22.4418	0.976067	-0.510161	0.510161
1148	Q3U1J4	1	19	19	110	Q3U1J4	DDB1_MOUSE	DNA damage-binding protein 1	Ddb1	0.259841	0.551395	24.6358	24.1219	24.0564	24.6171	24.4435	24.5019		24.2714	24.5208	0.249467	-0.585292	0.585292
2288	Q9D819	1	10	10	67	Q9D819	IPYR_MOUSE	Inorganic pyrophosphatase	Ppa1	0.131332	0.39843	23.7664	24.0924	24.1928	24.5062	24.0926	24.6104		24.0172	24.4031	0.385867	-0.881629	0.881629
1675	Q8BTJ4	1	9	9	44	Q8BTJ4	ENPP4_MOUSE	Bis(5-adenosyl)-triphosphatase enpp4	Enpp4	0.103021	0.33699	22.9781	23.0113	22.3773	23.3024	23.0911	23.3894		22.7889	23.261	0.472067	-0.987074	0.987074
1962	Q91WK2	1	11	11	112	Q91WK2	EIF3H_MOUSE	Eukaryotic translation initiation factor 3 subunit H	Eif3h	0.0309971	0.181782	24.4694	24.6067	24.3614	24.7175	24.8171	24.6918		24.4792	24.7421	0.262967	-1.50868	1.50868
2401	Q9JIK5	1	30	30	231	Q9JIK5	DDX21_MOUSE	Nucleolar RNA helicase 2	Ddx21	0.752249	0.887521	26.0764	26.5268	26.5295	26.0084	26.6634	26.7419		26.3776	26.4712	0.0936667	-0.123638	0.123638
2402	Q9JIM1	1	8	8	84	Q9JIM1	S29A1_MOUSE	Equilibrative nucleoside transporter 1	Slc29a1	0.632169	0.817801	26.0673	24.5391	24.6804	25.9169	25.1381	25.0947		25.0956	25.3832	0.287633	-0.199167	0.199167
2324	Q9DBP5	1	7	7	27	Q9DBP5	KCY_MOUSE	UMP-CMP kinase	Cmpk1	0.537322	0.78708	23.0788	20.8969	22.7829	22.7647	22.7079	22.6686		22.2529	22.7137	0.460867	-0.269765	0.269765
2592	Q9Z1G3	1	6	6	36	Q9Z1G3	VATC1_MOUSE	V-type proton ATPase subunit C 1	Atp6v1c1	0.413507	0.69901	22.4314	21.3255	21.4296	22.6685	21.626	22.1598		21.7288	22.1514	0.4226	-0.383517	0.383517
525	P20152;P31001;P15331;P46660;P08553;P03995;P08551;P19246	8	52	51	741	P20152	VIME_MOUSE	Vimentin	Vim	0.579104	0.804077	28.5856	28.5469	28.5068	28.5279	28.6502	28.5423		28.5464	28.5735	0.0270333	-0.237243	0.237243
2075	Q99KF1	1	6	5	20	Q99KF1	TMED9_MOUSE	Transmembrane emp24 domain-containing protein 9	Tmed9	0.57947	0.803459	24.4242	21.145	24.2492	24.0034	23.9816	23.7627		23.2728	23.9159	0.6431	-0.236969	0.236969
281	O55135	1	7	7	66	O55135	IF6_MOUSE	Eukaryotic translation initiation factor 6	Eif6	0.00759244	0.118348	23.8758	23.8885	23.8864	24.437	24.5007	24.1798		23.8836	24.3725	0.488933	-2.11962	2.11962
2514	Q9R1P0	1	5	5	34	Q9R1P0	PSA4_MOUSE	Proteasome subunit alpha type-4	Psma4	0.69464	0.854022	22.3135	21.2868	20.0799	22.2328	21.7573	20.6909		21.2267	21.5603	0.3336	-0.15824	0.15824
782	P54775	1	11	11	105	P54775	PRS6B_MOUSE	26S proteasome regulatory subunit 6B	Psmc4	0.0759165	0.282659	23.4515	24.2057	24.1157	24.4866	24.5101	24.4764		23.9243	24.491	0.566733	-1.11966	1.11966
860	P61982	1	17	12	218	P61982	1433G_MOUSE	14-3-3 protein gamma	Ywhag	0.328757	0.620417	27.0434	26.31	26.7847	27.1188	26.8027	26.9955		26.7127	26.9723	0.259633	-0.483125	0.483125
2374	Q9ERK4	1	17	17	69	Q9ERK4	XPO2_MOUSE	Exportin-2	Cse1l	0.152706	0.421813	23.7975	23.3576	23.9272	24.4477	23.785	24.2249		23.6941	24.1525	0.458433	-0.816144	0.816144
458	P14069	1	10	10	171	P14069	S10A6_MOUSE	Protein S100-A6	S100a6	0.962799	0.987544	27.6701	27.4635	28.7715	27.5651	27.681	28.5818		27.9684	27.9426	-0.0257333	-0.0164644	0.0164644
1199	Q4VA53	1	16	15	74	Q4VA53	PDS5B_MOUSE	Sister chromatid cohesion protein PDS5 homolog B	Pds5b	0.402404	0.688094	23.7833	23.3226	23.9267	23.7702	23.8223	23.9819		23.6775	23.8581	0.1806	-0.395338	0.395338
871	P62259	1	21	19	330	P62259	1433E_MOUSE	14-3-3 protein epsilon	Ywhae	0.168543	0.446753	28.67	28.2822	28.5004	28.7152	28.5999	28.7452		28.4842	28.6868	0.202567	-0.773289	0.773289
1420	Q64735	1	10	10	61	Q64735	CR1L_MOUSE	Complement component receptor 1-like protein	Cr1l	0.900258	0.963755	25.0022	24.526	24.9829	25.1794	24.8481	24.5772		24.837	24.8682	0.0312	-0.045633	0.045633
1911	Q8VDM6	1	8	8	41	Q8VDM6	HNRL1_MOUSE	Heterogeneous nuclear ribonucleoprotein U-like protein 1	Hnrnpul1	0.579476	0.802785	23.025	23.6354	23.4957	22.8728	23.3677	23.4495		23.3854	23.23	-0.155367	-0.236965	0.236965
1643	Q8BKT7	1	4	4	5	Q8BKT7	THOC5_MOUSE	THO complex subunit 5 homolog	Thoc5	0.601674	0.809825	21.6853	21.0583	20.6149	20.5042	21.8276	21.9816		21.1195	21.4378	0.3183	-0.220639	0.220639
1377	Q62470	1	40	40	615	Q62470	ITA3_MOUSE	Integrin alpha-3	Itga3	0.825205	0.92555	30.0435	29.2866	29.2361	29.8836	29.5861	29.3146		29.5221	29.5948	0.0727	-0.0834381	0.0834381
2504	Q9R0P5	1	15	15	225	Q9R0P5	DEST_MOUSE	Destrin	Dstn	0.00501459	0.11658	25.9827	26.2996	26.3049	26.7589	26.8315	26.8275		26.1957	26.806	0.610233	-2.29976	2.29976
1465	Q6P9P6	1	20	20	65	Q6P9P6	KIF11_MOUSE	Kinesin-like protein KIF11	Kif11	0.0331731	0.18646	23.4216	23.9337	23.5148	24.1278	24.1995	24.0845		23.6234	24.1373	0.5139	-1.47921	1.47921
1456	Q6P5D8	1	11	11	33	Q6P5D8	SMHD1_MOUSE	Structural maintenance of chromosomes flexible hinge domain-containing protein 1	Smchd1	0.336465	0.628728	22.3034	22.1275	22.2693	22.4221	22.1318	22.946		22.2334	22.5	0.266567	-0.47306	0.47306
243	O35640	1	15	15	141	O35640	ANXA8_MOUSE	Annexin A8	Anxa8	0.313088	0.608947	25.7882	25.453	25.8144	25.7408	26.0458	25.788		25.6852	25.8582	0.173	-0.504334	0.504334
1102	Q05D44	1	14	14	63	Q05D44	IF2P_MOUSE	Eukaryotic translation initiation factor 5B	Eif5b	0.470015	0.745451	23.7746	22.9554	23.08	23.4235	23.4125	23.6007		23.27	23.4789	0.2089	-0.327888	0.327888
1974	Q91YH5	1	7	7	33	Q91YH5	ATLA3_MOUSE	Atlastin-3	Atl3	0.145901	0.41204	22.8518	22.6414	22.2813	22.1759	22.3168	22.3398		22.5915	22.2775	-0.314	-0.835942	0.835942
433	P11152	1	13	13	171	P11152	LIPL_MOUSE	Lipoprotein lipase	Lpl	0.0227772	0.14992	27.2772	27.4848	27.3598	26.4313	26.9204	26.9101		27.3739	26.7539	-0.62	-1.6425	1.6425
399	P08249	1	14	14	155	P08249	MDHM_MOUSE	Malate dehydrogenase, mitochondrial	Mdh2	0.218474	0.509917	25.0204	24.9881	25.0561	24.9916	24.7189	24.9648		25.0215	24.8918	-0.129767	-0.6606	0.6606
301	O70400	1	9	9	28	O70400	PDLI1_MOUSE	PDZ and LIM domain protein 1	Pdlim1	0.433011	0.719836	19.7461	23.656	20.6894	23.6541	23.6479	20.7635		21.3638	22.6885	1.32467	-0.363501	0.363501
2295	Q9D8M4	1	6	6	33	Q9D8M4	RL7L_MOUSE	60S ribosomal protein L7-like 1	Rpl7l1	0.593335	0.807588	23.965	23.194	23.6698	22.9727	24.544	24.2342		23.6096	23.917	0.307367	-0.2267	0.2267
740	P50396	1	19	14	75	P50396	GDIA_MOUSE	Rab GDP dissociation inhibitor alpha	Gdi1	0.913533	0.963309	23.7406	23.3331	23.4293	23.7739	22.6361	23.9442		23.501	23.4514	-0.0496	-0.0392758	0.0392758
984	Q60817;P70670	2	6	6	45	Q60817	NACA_MOUSE	Nascent polypeptide-associated complex subunit alpha	Naca	0.186435	0.465907	24.314	24.2356	23.8801	24.1395	24.8142	24.6302		24.1432	24.528	0.384733	-0.729473	0.729473
482	P16045	1	15	15	223	P16045	LEG1_MOUSE	Galectin-1	Lgals1	0.284632	0.583795	28.7009	28.4425	28.5781	29.0354	28.6322	28.6263		28.5738	28.7646	0.1908	-0.545716	0.545716
2111	Q99ME9	1	6	6	21	Q99ME9	NOG1_MOUSE	Nucleolar GTP-binding protein 1	Gtpbp4	0.246552	0.541112	22.178	22.6257	22.7828	22.5657	22.9766	22.9628		22.5288	22.835	0.3062	-0.608091	0.608091
2100	Q99LI8	1	17	17	89	Q99LI8	HGS_MOUSE	Hepatocyte growth factor-regulated tyrosine kinase substrate	Hgs	0.0121174	0.121756	24.3901	23.9607	24.2273	24.9148	24.766	24.713		24.1927	24.7979	0.605233	-1.91659	1.91659
1567	Q80VQ1	1	8	6	15	Q80VQ1	LRRC1_MOUSE	Leucine-rich repeat-containing protein 1	Lrrc1	0.12441	0.380865	20.1934	20.895	21.0641	23.0752	20.7697	22.8548		20.7175	22.2332	1.51573	-0.905145	0.905145
616	P31230	1	10	10	61	P31230	AIMP1_MOUSE	Aminoacyl tRNA synthase complex-interacting multifunctional protein 1	Aimp1	0.0104121	0.130113	24.1311	24.0951	23.6443	25.1018	25.4767	24.7785		23.9568	25.119	1.16217	-1.98246	1.98246
1273	Q60973	1	13	9	113	Q60973	RBBP7_MOUSE	Histone-binding protein RBBP7	Rbbp7	0.145976	0.410392	24.1678	24.1168	24.1643	24.3627	24.1375	24.3865		24.1496	24.2956	0.145933	-0.835719	0.835719
594	P28656	1	8	6	122	P28656	NP1L1_MOUSE	Nucleosome assembly protein 1-like 1	Nap1l1	0.118118	0.367418	26.1008	25.616	25.8176	26.5248	25.9719	26.3104		25.8448	26.269	0.424233	-0.927684	0.927684
1013	P97310	1	22	22	176	P97310	MCM2_MOUSE	DNA replication licensing factor MCM2	Mcm2	0.267134	0.563648	24.8519	24.6804	24.6181	25.1967	24.8265	24.7355		24.7168	24.9196	0.202767	-0.573271	0.573271
2354	Q9EPC1;Q9ES46	2	8	8	53	Q9EPC1	PARVA_MOUSE	Alpha-parvin	Parva	0.254509	0.547897	24.3474	23.7181	23.9884	24.5614	24.0505	24.3825		24.018	24.3315	0.3135	-0.594297	0.594297
368	P02463	1	9	9	139	P02463	CO4A1_MOUSE	Collagen alpha-1(IV) chain	Col4a1	0.561151	0.798121	25.8914	26.6259	25.5759	26.1701	26.108	24.7611		26.0311	25.6797	-0.351333	-0.25092	0.25092
784	P54823	1	12	12	73	P54823	DDX6_MOUSE	Probable ATP-dependent RNA helicase DDX6	Ddx6	0.512257	0.773465	23.4579	23.5335	23.6303	23.7825	23.2273	24.2699		23.5406	23.7599	0.219333	-0.290512	0.290512
2552	Q9WV55	1	6	5	24	Q9WV55	VAPA_MOUSE	Vesicle-associated membrane protein-associated protein A	Vapa	0.693723	0.855412	23.3657	23.1859	20.9783	22.9301	22.7704	20.4062		22.51	22.0356	-0.4744	-0.158814	0.158814
864	P62137	1	18	7	284	P62137	PP1A_MOUSE	Serine/threonine-protein phosphatase PP1-alpha catalytic subunit	Ppp1ca	0.0179012	0.132	26.563	26.4404	26.6979	27.1412	26.8534	27.0035		26.5671	26.9994	0.432267	-1.74712	1.74712
6	A2AN08	1	27	27	118	A2AN08	UBR4_MOUSE	E3 ubiquitin-protein ligase UBR4	Ubr4	0.0697451	0.27696	24.4458	24.0585	24.4754	25.3394	24.5541	25.0453		24.3266	24.9796	0.653033	-1.15649	1.15649
1688	Q8BUV8	1	2	2	12	Q8BUV8	GP107_MOUSE	Protein GPR107	Gpr107	0.550962	0.79223	20.8645	20.2813	19.3394	20.6462	20.3587	20.3663		20.1617	20.4571	0.295333	-0.258878	0.258878
558	P24668	1	8	8	119	P24668	MPRD_MOUSE	Cation-dependent mannose-6-phosphate receptor	M6pr	0.523781	0.780224	26.5425	26.4566	26.218	26.4068	26.3398	26.2446		26.4057	26.3304	-0.0753	-0.28085	0.28085
2131	Q9CPU0	1	3	3	20	Q9CPU0	LGUL_MOUSE	Lactoylglutathione lyase	Glo1	0.931574	0.973665	21.9821	20.062	22.0767	21.8781	21.6958	20.7507		21.3736	21.4415	0.0679333	-0.0307826	0.0307826
348	O88952;O88951	2	11	7	142	O88952	LIN7C_MOUSE	Protein lin-7 homolog C	Lin7c	0.676257	0.84494	26.52	26.2243	26.4486	26.3959	26.4444	26.4767		26.3976	26.439	0.0413667	-0.169888	0.169888
2148	Q9CQE8	1	6	6	32	Q9CQE8	RTRAF_MOUSE	RNA transcription, translation and transport factor protein	RTRAF	0.255563	0.546657	22.6861	22.1599	22.2991	22.6928	22.3953	22.9522		22.3817	22.6801	0.2984	-0.592502	0.592502
557	P24638	1	8	8	21	P24638	PPAL_MOUSE	Lysosomal acid phosphatase	Acp2	0.0591266	0.247974	21.8063	20.1615	20.7096	22.2778	22.0009	22.2549		20.8925	22.1779	1.2854	-1.22822	1.22822
840	P61089	1	7	7	58	P61089	UBE2N_MOUSE	Ubiquitin-conjugating enzyme E2 N	Ube2n	0.785069	0.904444	24.7517	24.9691	25.0281	25.0146	25.1214	24.7372		24.9163	24.9577	0.0414333	-0.105092	0.105092
653	P35979	1	7	7	129	P35979	RL12_MOUSE	60S ribosomal protein L12	Rpl12	0.0321463	0.184464	25.2193	24.9305	25.2126	25.3766	25.5023	25.6068		25.1208	25.4952	0.374433	-1.49287	1.49287
415	P0DP28;P0DP27;P0DP26;Q9D6P8;P20801	5	17	17	249	P0DP28	CALM3_MOUSE	Calmodulin-3	Calm3	0.0146066	0.128754	29.5737	29.5389	29.3626	29.7943	29.7989	29.7323		29.4917	29.7752	0.283433	-1.83545	1.83545
2104	Q99LX0	1	8	8	77	Q99LX0	PARK7_MOUSE	Protein/nucleic acid deglycase DJ-1	Park7	0.656233	0.832465	24.7813	24.6937	25.1489	24.8748	24.8768	25.1002		24.8746	24.9506	0.0759667	-0.182942	0.182942
939	P63321	1	10	3	41	P63321	RALA_MOUSE	Ras-related protein Ral-A	Rala	0.703606	0.854184	24.8172	24.7842	24.9468	24.7881	25.0694	24.4697		24.8494	24.7757	-0.0736667	-0.15267	0.15267
1352	Q62181	1	17	17	48	Q62181	SEM3C_MOUSE	Semaphorin-3C	Sema3c	0.00162535	0.117793	23.7603	24.2369	23.802	22.7382	22.8143	22.7068		23.9331	22.7531	-1.17997	-2.78905	2.78905
1380	Q63739	1	6	3	38	Q63739	TP4A1_MOUSE	Protein tyrosine phosphatase type IVA 1	Ptp4a1	0.709079	0.856148	24.6868	23.9506	24.145	24.6121	23.8378	23.9382		24.2608	24.1294	-0.131433	-0.149305	0.149305
1467	Q6P9R2	1	4	3	9	Q6P9R2	OXSR1_MOUSE	Serine/threonine-protein kinase OSR1	Oxsr1	0.590384	0.80718	21.0851	20.5479	20.965	22.3698	19.9228	21.6039		20.866	21.2988	0.432833	-0.228865	0.228865
2242	Q9D0I9	1	30	30	130	Q9D0I9	SYRC_MOUSE	Arginine--tRNA ligase, cytoplasmic	Rars	0.00247171	0.139676	25.0881	25.1989	25.1273	26.1164	26.2651	25.8136		25.1381	26.065	0.926933	-2.607	2.607
946	P68037	1	7	7	99	P68037	UB2L3_MOUSE	Ubiquitin-conjugating enzyme E2 L3	Ube2l3	0.555001	0.791505	25.0369	25.0278	24.9812	25.2266	24.9981	24.9785		25.0153	25.0677	0.0524333	-0.255706	0.255706
2246	Q9D0R2;Q8BLY2	2	25	25	182	Q9D0R2	SYTC_MOUSE	Threonine--tRNA ligase, cytoplasmic	Tars	0.177363	0.452585	25.0255	24.1044	24.9579	25.1002	25.2613	25.1984		24.6959	25.1866	0.4907	-0.751137	0.751137
2384	Q9ET30	1	10	10	93	Q9ET30	TM9S3_MOUSE	Transmembrane 9 superfamily member 3	Tm9sf3	0.594687	0.805682	26.0478	25.1482	25.3426	25.7866	24.9088	25.1916		25.5129	25.2957	-0.2172	-0.225712	0.225712
2301	Q9D8W5	1	10	10	102	Q9D8W5	PSD12_MOUSE	26S proteasome non-ATPase regulatory subunit 12	Psmd12	0.277528	0.575129	23.061	23.8833	23.5023	23.9037	23.6556	23.824		23.4822	23.7944	0.312233	-0.556693	0.556693
2480	Q9QZ06	1	4	4	24	Q9QZ06	TOLIP_MOUSE	Toll-interacting protein	Tollip	0.949759	0.982296	23.2745	20.2361	22.8535	23.0519	20.3034	22.7496		22.1214	22.035	-0.0864	-0.0223866	0.0223866
685	P45376	1	13	13	123	P45376	ALDR_MOUSE	Aldose reductase	Akr1b1	0.518241	0.776266	25.6828	25.7888	25.6675	25.7595	25.6793	25.8178		25.713	25.7522	0.0391667	-0.285468	0.285468
1105	Q07076	1	16	16	124	Q07076	ANXA7_MOUSE	Annexin A7	Anxa7	0.173313	0.448036	25.5617	25.7235	25.6503	25.6354	25.4812	25.4577		25.6452	25.5248	-0.1204	-0.761169	0.761169
909	P62880	1	21	12	441	P62880	GBB2_MOUSE	Guanine nucleotide-binding protein G(I)/G(S)/G(T) subunit beta-2	Gnb2	0.0308704	0.182687	29.1619	29.1621	29.2564	29.3702	29.3417	29.2775		29.1935	29.3298	0.136333	-1.51046	1.51046
949	P68254	1	14	11	150	P68254	1433T_MOUSE	14-3-3 protein theta	Ywhaq	0.355994	0.646681	26.893	26.1079	26.461	26.8583	26.5302	26.8624		26.4873	26.7503	0.263	-0.448557	0.448557
2364	Q9EQK5	1	67	67	1287	Q9EQK5	MVP_MOUSE	Major vault protein	Mvp	0.515846	0.776333	30.2448	30.3412	30.1119	30.1764	30.3772	30.3375		30.2326	30.297	0.0644	-0.28748	0.28748
192	O08810	1	43	41	352	O08810	U5S1_MOUSE	116 kDa U5 small nuclear ribonucleoprotein component	Eftud2	0.110443	0.356603	26.6615	26.9109	26.4962	26.9947	27.0233	26.8553		26.6895	26.9578	0.268233	-0.956862	0.956862
1731	Q8C4J7	1	10	10	28	Q8C4J7	TBL3_MOUSE	Transducin beta-like protein 3	Tbl3	0.0753169	0.282352	22.2229	22.2841	22.4395	22.4488	22.5424	22.7586		22.3155	22.5833	0.267767	-1.12311	1.12311
868	P62242	1	17	17	246	P62242	RS8_MOUSE	40S ribosomal protein S8	Rps8	0.166555	0.445717	27.3235	27.8952	27.7516	27.7249	28.2473	28.2227		27.6568	28.065	0.4082	-0.778442	0.778442
2472	Q9QYB1;Q8BXK9;Q8BHB9	3	18	18	250	Q9QYB1	CLIC4_MOUSE	Chloride intracellular channel protein 4	Clic4	0.00279785	0.135122	27.975	27.7057	27.7601	28.3476	28.3544	28.3569		27.8136	28.353	0.539367	-2.55318	2.55318
1727	Q8C1B7;Q9R1T4	2	14	13	103	Q8C1B7	SEP11_MOUSE	Septin-11	2019-09-11	0.00672073	0.121286	25.4591	25.6615	25.5168	25.8772	25.8764	25.837		25.5458	25.8635	0.317733	-2.17258	2.17258
2126	Q99PU8	1	20	20	126	Q99PU8	DHX30_MOUSE	Putative ATP-dependent RNA helicase DHX30	Dhx30	0.90099	0.963242	25.0577	24.373	24.4177	24.9057	24.3433	24.709		24.6161	24.6527	0.0365333	-0.04528	0.04528
954	P68510	1	16	13	163	P68510	1433F_MOUSE	14-3-3 protein eta	Ywhah	0.309675	0.609934	27.2778	26.6326	26.8702	27.0695	27.1036	27.3186		26.9269	27.1639	0.237033	-0.509094	0.509094
2103	Q99LS3	1	8	8	52	Q99LS3	SERB_MOUSE	Phosphoserine phosphatase	Psph	0.127907	0.391182	22.9204	22.7677	22.9098	23.3861	23.1793	22.8962		22.866	23.1539	0.2879	-0.893106	0.893106
2121	Q99P72	1	14	14	133	Q99P72	RTN4_MOUSE	Reticulon-4	Rtn4	0.248204	0.539977	26.5384	25.3839	25.6619	25.5598	24.983	25.4586		25.8614	25.3338	-0.5276	-0.605191	0.605191
583	P27659	1	18	18	286	P27659	RL3_MOUSE	60S ribosomal protein L3	Rpl3	0.0814211	0.289444	27.0782	27.6504	27.5856	27.7023	28.0862	28.0368		27.4381	27.9418	0.5037	-1.08926	1.08926
866	P62192	1	17	17	93	P62192	PRS4_MOUSE	26S proteasome regulatory subunit 4	Psmc1	0.0108427	0.128473	24.1898	24.3878	24.2547	24.6973	24.5391	24.5988		24.2774	24.6117	0.3343	-1.96486	1.96486
1909	Q8VDJ3	1	16	16	91	Q8VDJ3	VIGLN_MOUSE	Vigilin	Hdlbp	0.00285189	0.128837	23.7972	23.6656	23.8207	24.1913	24.4328	24.3198		23.7612	24.3146	0.553467	-2.54487	2.54487
2130	Q9CPR4	1	11	11	167	Q9CPR4	RL17_MOUSE	60S ribosomal protein L17	Rpl17	0.330278	0.62089	26.4332	27.167	27.0664	26.8449	27.4422	27.3643		26.8889	27.2171	0.328267	-0.48112	0.48112
698	P47226	1	5	5	44	P47226	TES_MOUSE	Testin	Tes	0.357482	0.646099	23.4139	23.426	23.7399	23.614	23.5502	23.8591		23.5266	23.6744	0.147833	-0.446746	0.446746
823	P59999	1	9	9	59	P59999	ARPC4_MOUSE	Actin-related protein 2/3 complex subunit 4	Arpc4	0.526538	0.779026	25.6815	23.7261	23.6055	25.4754	24.6139	24.4674		24.3377	24.8522	0.514533	-0.27857	0.27857
462	P14148	1	20	20	369	P14148	RL7_MOUSE	60S ribosomal protein L7	Rpl7	0.0554255	0.23499	28.2603	28.6769	28.734	28.8301	29.2099	29.3141		28.5571	29.118	0.560967	-1.25629	1.25629
759	P51863	1	9	9	83	P51863	VA0D1_MOUSE	V-type proton ATPase subunit d 1	Atp6v0d1	0.5192	0.776779	23.9442	24.1523	23.5365	24.5346	23.69	24.0527		23.8777	24.0924	0.214767	-0.284665	0.284665
183	O08709	1	12	12	103	O08709	PRDX6_MOUSE	Peroxiredoxin-6	Prdx6	0.113233	0.362259	25.8018	25.4651	25.7288	25.9695	25.8583	25.8367		25.6652	25.8882	0.222933	-0.946027	0.946027
1563	Q80V26	1	6	6	30	Q80V26	IMPA3_MOUSE	Inositol monophosphatase 3	Impad1	0.94831	0.982051	23.2446	23.6437	23.5997	23.0862	23.6641	23.6893		23.496	23.4799	-0.0161333	-0.0230497	0.0230497
1213	Q5F2E8	1	21	18	72	Q5F2E8	TAOK1_MOUSE	Serine/threonine-protein kinase TAO1	Taok1	0.0846646	0.294327	24.4934	23.9908	24.6933	24.8995	24.8172	24.904		24.3925	24.8736	0.481067	-1.0723	1.0723
2607	Q9Z2C6	1	6	6	97	Q9Z2C6	UPK1B_MOUSE	Uroplakin-1b	Upk1b	0.706857	0.855671	26.0133	24.911	25.1609	26.249	25.1836	25.2359		25.3617	25.5562	0.194433	-0.150668	0.150668
2023	Q922R8	1	8	8	33	Q922R8	PDIA6_MOUSE	Protein disulfide-isomerase A6	Pdia6	0.995414	0.999278	23.9877	22.3744	22.9172	23.7634	22.7633	22.7419		23.0931	23.0895	-0.00356667	-0.00199626	0.00199626
719	P48024;Q9CXU9	2	6	6	49	P48024	EIF1_MOUSE	Eukaryotic translation initiation factor 1	Eif1	0.518538	0.776244	24.0632	23.9808	24.0243	23.9898	23.9551	24.5014		24.0228	24.1488	0.126	-0.285219	0.285219
0	A2A432	1	8	6	39	A2A432	CUL4B_MOUSE	Cullin-4B	Cul4b	0.218201	0.510003	22.3413	21.66	22.0936	22.5566	22.1113	22.4889		22.0316	22.3856	0.353967	-0.661143	0.661143
1961	Q91WJ8	1	10	10	26	Q91WJ8	FUBP1_MOUSE	Far upstream element-binding protein 1	Fubp1	0.300005	0.601406	22.5869	21.9695	23.0333	22.8612	22.946	22.8866		22.5299	22.8979	0.368033	-0.522872	0.522872
360	P00493	1	8	8	69	P00493	HPRT_MOUSE	Hypoxanthine-guanine phosphoribosyltransferase	Hprt1	0.905402	0.963936	23.4102	22.19	22.8569	23.021	22.6119	22.6818		22.819	22.7716	-0.0474667	-0.0431586	0.0431586
373	P05064	1	21	18	332	P05064	ALDOA_MOUSE	Fructose-bisphosphate aldolase A	Aldoa	0.161995	0.435977	28.0548	28.1694	28.0722	28.1629	28.2595	28.1381		28.0988	28.1868	0.0880333	-0.790498	0.790498
2040	Q99020	1	7	7	82	Q99020	ROAA_MOUSE	Heterogeneous nuclear ribonucleoprotein A/B	Hnrnpab	0.395797	0.678129	24.539	24.9462	24.8201	24.8059	24.748	25.6539		24.7684	25.0693	0.300833	-0.402528	0.402528
1884	Q8R3S6	1	5	5	15	Q8R3S6	EXOC1_MOUSE	Exocyst complex component 1	Exoc1	0.99897	1	21.6928	20.1732	21.5973	21.0472	20.8849	21.5334		21.1544	21.1552	0.000733333	-0.000447554	0.000447554
2386	Q9JHJ0	1	5	5	29	Q9JHJ0	TMOD3_MOUSE	Tropomodulin-3	Tmod3	0.429109	0.714777	21.9591	22.8213	20.996	22.3716	22.5022	22.3012		21.9255	22.3917	0.4662	-0.367432	0.367432
1767	Q8CG48	1	24	24	87	Q8CG48	SMC2_MOUSE	Structural maintenance of chromosomes protein 2	Smc2	0.000966973	0.109895	24.0884	24.0428	23.8758	24.5565	24.6357	24.6388		24.0023	24.6103	0.608	-3.01459	3.01459
1297	Q61235	1	17	17	117	Q61235	SNTB2_MOUSE	Beta-2-syntrophin	Sntb2	0.417646	0.703992	23.9608	24.1297	23.8557	24.0671	24.296	23.939		23.9821	24.1007	0.118633	-0.379192	0.379192
1542	Q7TT37	1	16	16	73	Q7TT37	ELP1_MOUSE	Elongator complex protein 1	Elp1	0.0364332	0.196462	24.3332	24.1455	24.0523	24.5702	24.3784	24.6432		24.177	24.5306	0.3536	-1.4385	1.4385
1890	Q8R5H6	1	7	6	46	Q8R5H6	WASF1_MOUSE	Wiskott-Aldrich syndrome protein family member 1	Wasf1	0.117029	0.366545	22.9892	23.2109	23.622	24.075	23.4608	23.8243		23.274	23.7867	0.512667	-0.931707	0.931707
1558	Q80UM3	1	21	16	85	Q80UM3	NAA15_MOUSE	N-alpha-acetyltransferase 15, NatA auxiliary subunit	Naa15	0.053914	0.234472	24.2181	24.1051	24.1084	24.644	24.2671	24.7546		24.1439	24.5552	0.411367	-1.2683	1.2683
2580	Q9Z0N1	1	14	5	97	Q9Z0N1	IF2G_MOUSE	Eukaryotic translation initiation factor 2 subunit 3, X-linked	Eif2s3x	0.852763	0.940969	24.7654	24.7904	24.8986	24.7647	24.7851	24.8733		24.8181	24.8077	-0.0104333	-0.0691717	0.0691717
274	O55029	1	18	18	89	O55029	COPB2_MOUSE	Coatomer subunit beta	Copb2	0.0381283	0.200173	24.5672	24.3993	24.1874	25.0145	24.7962	24.6837		24.3846	24.8315	0.446833	-1.41875	1.41875
849	P61358	1	9	9	120	P61358	RL27_MOUSE	60S ribosomal protein L27	Rpl27	0.900295	0.963283	27.012	26.9384	26.8822	26.7626	27.1055	27.0081		26.9442	26.9587	0.0145333	-0.0456152	0.0456152
292	O70194	1	12	12	66	O70194	EIF3D_MOUSE	Eukaryotic translation initiation factor 3 subunit D	Eif3d	0.269143	0.565493	23.3868	24.3272	24.1869	24.1347	24.5045	24.4777		23.967	24.3723	0.405333	-0.570017	0.570017
972	P70349	1	8	8	67	P70349	HINT1_MOUSE	Histidine triad nucleotide-binding protein 1	Hint1	0.27279	0.570875	24.9869	24.7346	24.7773	24.9971	24.9317	24.89		24.8329	24.9396	0.106667	-0.564172	0.564172
1819	Q8K224	1	12	12	38	Q8K224	NAT10_MOUSE	RNA cytidine acetyltransferase	Nat10	0.285963	0.58371	21.7848	22.187	22.3871	22.2918	22.4119	22.3224		22.1196	22.342	0.2224	-0.54369	0.54369
1598	Q8BFY6	1	7	7	32	Q8BFY6	PEF1_MOUSE	Peflin	Pef1	0.342459	0.632237	25.2429	24.4377	24.1216	24.6139	24.1602	23.5827		24.6007	24.1189	-0.4818	-0.465391	0.465391
2224	Q9CZM2	1	14	14	234	Q9CZM2	RL15_MOUSE	60S ribosomal protein L15	Rpl15	0.141829	0.406077	27.4985	27.901	27.6238	27.7558	28.1357	28.0321		27.6744	27.9745	0.3001	-0.848235	0.848235
1770	Q8CGC7	1	65	65	482	Q8CGC7	SYEP_MOUSE	Bifunctional glutamate/proline--tRNA ligase	Eprs	0.0187506	0.133432	26.8049	27.0674	26.5588	27.4108	27.673	27.3622		26.8104	27.482	0.671633	-1.72698	1.72698
661	P38647	1	20	20	121	P38647	GRP75_MOUSE	Stress-70 protein, mitochondrial	Hspa9	0.236561	0.524624	24.6943	24.8229	24.806	24.9284	24.778	24.8647		24.7744	24.857	0.0826333	-0.626057	0.626057
1699	Q8BWW4	1	3	3	8	Q8BWW4	LARP4_MOUSE	La-related protein 4	Larp4	0.859986	0.940824	19.6796	21.8606	22.1828	22.4934	22.0454	19.8269		21.241	21.4552	0.214233	-0.0655086	0.0655086
744	P50518;Q9D593	2	10	10	55	P50518	VATE1_MOUSE	V-type proton ATPase subunit E 1	Atp6v1e1	0.936282	0.974551	24.2489	24.1959	23.6771	23.8304	24.091	24.2569		24.0406	24.0594	0.0188	-0.0285933	0.0285933
16	A2TJV2	1	26	26	102	A2TJV2	PALM3_MOUSE	Paralemmin-3	Palm3	0.196908	0.4761	22.8454	21.484	20.0872	22.8169	22.486	22.8464		21.4722	22.7164	1.24423	-0.705737	0.705737
289	O70133	1	46	46	447	O70133	DHX9_MOUSE	ATP-dependent RNA helicase A	Dhx9	0.658106	0.831439	27.2439	27.0948	27.3047	27.0928	27.0869	27.3216		27.2145	27.1671	-0.0473667	-0.181704	0.181704
2618	Q9Z2U0;Q9CWH6	2	10	10	78	Q9Z2U0	PSA7_MOUSE	Proteasome subunit alpha type-7	Psma7	0.287177	0.584594	24.3173	24.1135	24.0641	24.6986	24.0781	24.4392		24.165	24.4053	0.240333	-0.54185	0.54185
2344	Q9DCL8	1	3	3	23	Q9DCL8	IPP2_MOUSE	Protein phosphatase inhibitor 2	Ppp1r2	0.297719	0.597652	21.6585	22.0206	21.9374	21.8912	22.0072	22.3442		21.8722	22.0809	0.2087	-0.526193	0.526193
495	P17182;P17183	2	33	28	669	P17182	ENOA_MOUSE	Alpha-enolase	Eno1	0.0442118	0.211184	30.3164	30.2275	30.2963	30.4585	30.427	30.3404		30.2801	30.4086	0.128567	-1.35446	1.35446
1538	Q7TPR4	1	47	25	231	Q7TPR4	ACTN1_MOUSE	Alpha-actinin-1	Actn1	0.00430599	0.118065	25.8489	26.0269	25.8796	26.6595	26.4492	26.3853		25.9185	26.498	0.579533	-2.36593	2.36593
1025	P97377	1	11	9	49	P97377	CDK2_MOUSE	Cyclin-dependent kinase 2	Cdk2	0.588204	0.805291	23.8597	22.6196	23.391	23.5793	23.3516	23.5915		23.2901	23.5075	0.217367	-0.230472	0.230472
398	P08228	1	8	8	126	P08228	SODC_MOUSE	Superoxide dismutase [Cu-Zn]	Sod1	0.473358	0.746212	26.7547	26.8305	26.8559	26.95	26.751	26.899		26.8137	26.8667	0.0529667	-0.32481	0.32481
332	O88569	1	15	15	163	O88569	ROA2_MOUSE	Heterogeneous nuclear ribonucleoproteins A2/B1	Hnrnpa2b1	0.788467	0.904981	25.414	26.0258	26.2438	25.854	25.9844	26.0653		25.8945	25.9679	0.0733667	-0.103216	0.103216
2140	Q9CQ65	1	15	15	143	Q9CQ65	MTAP_MOUSE	S-methyl-5-thioadenosine phosphorylase	Mtap	0.16752	0.446296	25.389	25.7028	25.6541	25.9776	25.6736	25.7652		25.582	25.8055	0.2235	-0.775933	0.775933
1277	Q61024	1	26	26	236	Q61024	ASNS_MOUSE	Asparagine synthetase [glutamine-hydrolyzing]	Asns	0.059163	0.247155	26.0676	25.8115	26.029	26.5015	26.1158	26.3816		25.9694	26.333	0.3636	-1.22795	1.22795
471	P14869	1	18	18	221	P14869	RLA0_MOUSE	60S acidic ribosomal protein P0	Rplp0	0.121779	0.37404	26.6211	26.7918	26.6926	26.7385	26.8909	26.8974		26.7018	26.8423	0.140433	-0.914428	0.914428
2119	Q99NB9	1	29	29	175	Q99NB9	SF3B1_MOUSE	Splicing factor 3B subunit 1	Sf3b1	0.42478	0.713948	25.9557	25.4949	25.2528	26.0202	25.6776	25.6418		25.5678	25.7799	0.212067	-0.371836	0.371836
1048	P97823	1	4	4	14	P97823	LYPA1_MOUSE	Acyl-protein thioesterase 1	Lypla1	0.7479	0.884834	21.5271	22.3612	19.948	22.3514	20.0153	20.4265		21.2788	20.9311	-0.3477	-0.126156	0.126156
2543	Q9WUM4	1	16	16	129	Q9WUM4	COR1C_MOUSE	Coronin-1C	Coro1c	0.0422238	0.211126	24.4421	23.3485	24.1248	25.034	24.8609	24.9238		23.9718	24.9396	0.967767	-1.37444	1.37444
1313	Q61553	1	27	27	234	Q61553	FSCN1_MOUSE	Fascin	Fscn1	0.0953857	0.316558	26.8423	26.3537	26.669	27.1908	26.8785	26.9241		26.6217	26.9978	0.376133	-1.02052	1.02052
1566	Q80VQ0;J3QMK6;E9Q3E1	3	7	7	35	Q80VQ0	AL3B1_MOUSE	Aldehyde dehydrogenase family 3 member B1	Aldh3b1	0.653543	0.830244	23.8259	22.9994	23.1088	23.3769	23.1085	23.0442		23.3114	23.1765	-0.134833	-0.184726	0.184726
686	P45377	1	7	7	50	P45377	ALD2_MOUSE	Aldose reductase-related protein 2	Akr1b8	0.135327	0.405194	23.922	23.8108	23.8504	23.8987	24.199	24.0092		23.8611	24.0356	0.174567	-0.868616	0.868616
1664	Q8BPM0;Q80U19	2	12	12	27	Q8BPM0	DAAM1_MOUSE	Disheveled-associated activator of morphogenesis 1	Daam1	0.0758944	0.283471	23.2242	22.8495	23.665	23.8775	23.715	23.8724		23.2462	23.8216	0.5754	-1.11979	1.11979
1600	Q8BG05	1	14	14	166	Q8BG05	ROA3_MOUSE	Heterogeneous nuclear ribonucleoprotein A3	Hnrnpa3	0.0680209	0.271086	25.8404	25.987	26.0905	26.1718	26.1551	26.4122		25.9726	26.2464	0.273733	-1.16736	1.16736
1592	Q811D0;Q91XM9;Q62108	3	29	28	313	Q811D0	DLG1_MOUSE	Disks large homolog 1	Dlg1	0.259308	0.550776	27.0164	26.7123	26.7283	27.0141	26.9254	26.9241		26.819	26.9545	0.135533	-0.586184	0.586184
689	P46061	1	15	15	110	P46061	RAGP1_MOUSE	Ran GTPase-activating protein 1	Rangap1	0.0565363	0.239286	23.8857	23.5875	24.1305	24.3292	24.223	24.6191		23.8679	24.3904	0.522533	-1.24767	1.24767
815	P59108	1	11	10	48	P59108	CPNE2_MOUSE	Copine-2	Cpne2	0.153421	0.420472	23.0608	23.2595	22.7959	23.4524	23.1604	23.3423		23.0387	23.3184	0.279633	-0.814115	0.814115
1813	Q8K1M6	1	12	12	70	Q8K1M6	DNM1L_MOUSE	Dynamin-1-like protein	Dnm1l	0.752603	0.887425	23.5998	23.2317	23.2967	23.6441	23.3155	23.327		23.3761	23.4289	0.0528	-0.123434	0.123434
1115	Q09143	1	6	6	101	Q09143	CTR1_MOUSE	High affinity cationic amino acid transporter 1	Slc7a1	0.524106	0.779321	26.6381	24.5257	25.0898	26.4949	25.8675	25.3754		25.4179	25.9126	0.494733	-0.280581	0.280581
2620	Q9Z2W0	1	12	12	50	Q9Z2W0	DNPEP_MOUSE	Aspartyl aminopeptidase	Dnpep	0.0920191	0.30691	22.7767	23.052	22.9866	23.7374	23.0382	23.5085		22.9384	23.428	0.4896	-1.03612	1.03612
1394	Q64152	1	2	2	39	Q64152	BTF3_MOUSE	Transcription factor BTF3	Btf3	0.492518	0.757959	23.0224	23.8247	23.4207	23.558	23.5916	23.6457		23.4226	23.5984	0.175833	-0.307578	0.307578
1521	Q76MZ3	1	27	20	269	Q76MZ3	2AAA_MOUSE	Serine/threonine-protein phosphatase 2A 65 kDa regulatory subunit A alpha isoform	Ppp2r1a	0.278685	0.576432	26.5109	25.7861	25.969	26.5376	26.2374	26.3712		26.0887	26.3821	0.2934	-0.554886	0.554886
2404	Q9JIW9	1	13	6	207	Q9JIW9	RALB_MOUSE	Ras-related protein Ral-B	Ralb	0.454574	0.738421	26.2296	26.0807	26.2628	26.2068	26.3717	26.1935		26.191	26.2573	0.0663	-0.342395	0.342395
2197	Q9CX34	1	5	5	23	Q9CX34	SGT1_MOUSE	Protein SGT1 homolog	Sugt1	0.554029	0.792768	21.7519	21.197	22.108	21.7824	21.7505	22.0742		21.6856	21.869	0.1834	-0.256468	0.256468
354	O89079	1	12	12	86	O89079	COPE_MOUSE	Coatomer subunit epsilon	Cope	0.466956	0.743739	25.0936	24.3588	24.6137	25.0008	24.7127	24.9106		24.6887	24.8747	0.186	-0.330724	0.330724
2258	Q9D1M0	1	6	6	55	Q9D1M0	SEC13_MOUSE	Protein SEC13 homolog	Sec13	0.0933094	0.312501	24.1847	24.2958	23.9632	24.5975	24.2615	24.7957		24.1479	24.5516	0.403667	-1.03007	1.03007
336	O88685	1	13	13	79	O88685	PRS6A_MOUSE	26S proteasome regulatory subunit 6A	Psmc3	0.159158	0.43327	23.8353	24.5648	24.4728	24.6577	24.6342	24.7995		24.291	24.6971	0.406167	-0.798172	0.798172
683	P43406	1	45	45	329	P43406	ITAV_MOUSE	Integrin alpha-V	Itgav	0.290526	0.58885	27.2253	26.7643	26.811	26.8848	26.7216	26.5583		26.9335	26.7216	-0.211967	-0.536815	0.536815
2368	Q9EQX4	1	4	4	38	Q9EQX4	AIF1L_MOUSE	Allograft inflammatory factor 1-like	Aif1l	0.658741	0.830599	23.5032	23.0253	23.3938	23.5237	23.2447	23.3903		23.3074	23.3862	0.0788	-0.181285	0.181285
2055	Q99JI6	1	17	7	341	Q99JI6	RAP1B_MOUSE	Ras-related protein Rap-1b	Rap1b	0.700879	0.855759	28.6928	28.5491	28.5781	28.712	28.5157	28.49		28.6067	28.5726	-0.0341	-0.154357	0.154357
1793	Q8CJ69	1	15	15	60	Q8CJ69	BMPER_MOUSE	BMP-binding endothelial regulator protein	Bmper	0.0136597	0.124239	22.7882	23.8275	23.3856	22.1152	22.0372	22.0379		23.3338	22.0634	-1.27033	-1.86456	1.86456
1674	Q8BTI8	1	4	4	4	Q8BTI8	SRRM2_MOUSE	Serine/arginine repetitive matrix protein 2	Srrm2	0.523863	0.779602	20.9998	21.5764	21.7135	21.5327	21.431	21.8565		21.4299	21.6067	0.176833	-0.280782	0.280782
1373	Q62433	1	11	11	208	Q62433	NDRG1_MOUSE	Protein NDRG1	Ndrg1	0.99668	0.998787	25.801	25.0624	25.6283	25.7222	25.2914	25.4815		25.4972	25.4984	0.00113333	-0.00144426	0.00144426
1917	Q8VE37	1	13	13	48	Q8VE37	RCC1_MOUSE	Regulator of chromosome condensation	Rcc1	0.972765	0.990725	25.6939	24.3197	24.577	24.6063	24.9686	25.0641		24.8635	24.8797	0.0161333	-0.0119921	0.0119921
248	O35685	1	17	17	118	O35685	NUDC_MOUSE	Nuclear migration protein nudC	Nudc	0.262481	0.556987	25.5452	25.3262	25.1763	25.6459	25.4871	25.4125		25.3492	25.5152	0.165933	-0.580902	0.580902
734	P49717	1	27	27	193	P49717	MCM4_MOUSE	DNA replication licensing factor MCM4	Mcm4	0.348796	0.635139	24.9884	25.4819	25.4032	25.4465	25.58	25.3712		25.2912	25.4659	0.174733	-0.457429	0.457429
2047	Q99J77	1	9	9	45	Q99J77	SIAS_MOUSE	Sialic acid synthase	Nans	0.256228	0.545263	23.0276	23.312	23.3684	22.9074	23.13	23.1502		23.236	23.0625	-0.173467	-0.591373	0.591373
2425	Q9JKF1	1	72	70	821	Q9JKF1	IQGA1_MOUSE	Ras GTPase-activating-like protein IQGAP1	Iqgap1	0.0130261	0.119308	28.3556	28.124	28.2647	28.737	28.5642	28.5696		28.2481	28.6236	0.3755	-1.88519	1.88519
843	P61202	1	8	8	37	P61202	CSN2_MOUSE	COP9 signalosome complex subunit 2	Cops2	0.113304	0.360562	22.9698	22.7936	22.4379	23.1472	22.9205	23.3962		22.7338	23.1546	0.420867	-0.945755	0.945755
453	P13439	1	12	12	76	P13439	UMPS_MOUSE	Uridine 5-monophosphate synthase	Umps	0.114491	0.363072	23.829	23.4087	23.6636	24.2936	23.705	24.3502		23.6338	24.1163	0.4825	-0.941229	0.941229
379	P06151;P00342	2	28	26	424	P06151	LDHA_MOUSE	L-lactate dehydrogenase A chain	Ldha	0.911699	0.964803	28.9106	28.7179	28.6955	28.8446	28.7488	28.7571		28.7747	28.7835	0.00883333	-0.0401485	0.0401485
1320	Q61598	1	34	29	496	Q61598	GDIB_MOUSE	Rab GDP dissociation inhibitor beta	Gdi2	0.596487	0.806421	28.5268	28.1629	28.3398	28.429	28.1397	28.2273		28.3432	28.2653	-0.0778333	-0.224399	0.224399
27	B2RY56	1	2	2	24	B2RY56	RBM25_MOUSE	RNA-binding protein 25	Rbm25	0.458813	0.740638	20.9292	20.5829	21.1598	20.8516	21.0728	21.2456		20.8906	21.0567	0.166033	-0.338364	0.338364
313	O70551;Q9Z0G2;O54781	3	4	4	27	O70551	SRPK1_MOUSE	SRSF protein kinase 1	Srpk1	0.107086	0.347545	21.8899	21.8261	21.6744	22.5834	21.8494	22.3683		21.7968	22.267	0.470233	-0.970267	0.970267
372	P05063	1	6	3	13	P05063	ALDOC_MOUSE	Fructose-bisphosphate aldolase C	Aldoc	0.452782	0.736764	21.2555	21.0115	21.265	20.5442	21.2189	21.1843		21.1773	20.9825	-0.194867	-0.344111	0.344111
1578	Q80X90	1	106	98	780	Q80X90	FLNB_MOUSE	Filamin-B	Flnb	0.00593336	0.122974	27.5421	27.7881	27.7212	28.1647	28.0582	28.2123		27.6838	28.1451	0.461267	-2.2267	2.2267
844	P61211	1	5	5	77	P61211	ARL1_MOUSE	ADP-ribosylation factor-like protein 1	Arl1	0.16058	0.434596	24.0478	23.9922	23.85	23.8846	23.769	23.8766		23.9633	23.8434	-0.119933	-0.794309	0.794309
2323	Q9DBJ3;Q80Y61	2	6	6	46	Q9DBJ3	BI2L1_MOUSE	Brain-specific angiogenesis inhibitor 1-associated protein 2-like protein 1	Baiap2l1	0.0150556	0.124248	22.7847	22.8435	22.6475	23.0956	23.5324	23.3578		22.7586	23.3286	0.570033	-1.8223	1.8223
1649	Q8BMA6	1	8	8	7	Q8BMA6	SRP68_MOUSE	Signal recognition particle subunit SRP68	Srp68	0.869792	0.94605	19.7992	21.7267	20.259	21.25	21.7186	19.3086		20.595	20.7591	0.1641	-0.0605846	0.0605846
783	P54822	1	17	17	110	P54822	PUR8_MOUSE	Adenylosuccinate lyase	Adsl	0.303377	0.604259	24.8858	24.3465	24.555	24.9236	24.5993	24.9478		24.5958	24.8236	0.2278	-0.518017	0.518017
659	P37804	1	9	9	21	P37804	TAGL_MOUSE	Transgelin	Tagln	0.799145	0.911052	22.6809	21.9185	20.3161	22.5576	20.4244	22.7678		21.6385	21.9166	0.2781	-0.0973744	0.0973744
280	O55131;Q9DA97	2	11	10	104	O55131	SEPT7_MOUSE	Septin-7	2019-09-07	0.0528696	0.231408	25.4743	25.7599	25.7462	25.8675	25.9749	25.9404		25.6601	25.9276	0.267467	-1.27679	1.27679
1529	Q7TMK9	1	11	11	61	Q7TMK9	HNRPQ_MOUSE	Heterogeneous nuclear ribonucleoprotein Q	Syncrip	0.386389	0.672162	24.2075	24.6253	24.5455	24.378	24.5702	25.5648		24.4594	24.8377	0.378233	-0.412975	0.412975
312	O70503	1	9	9	89	O70503	DHB12_MOUSE	Very-long-chain 3-oxoacyl-CoA reductase	Hsd17b12	0.567993	0.803887	24.4727	24.485	24.0447	24.1899	24.1345	24.3758		24.3341	24.2334	-0.100733	-0.245657	0.245657
2439	Q9JLV6	1	4	4	13	Q9JLV6	PNKP_MOUSE	Bifunctional polynucleotide phosphatase/kinase	Pnkp	0.860257	0.940488	20.1873	21.9006	21.9128	20.2639	22.0763	22.1334		21.3336	21.4912	0.157633	-0.0653718	0.0653718
224	O35343	1	7	4	27	O35343	IMA3_MOUSE	Importin subunit alpha-3	Kpna4	0.849999	0.940192	22.559	22.9237	22.5882	21.9433	22.656	23.2348		22.6903	22.6114	-0.0789333	-0.0705816	0.0705816
1196	Q4KML4	1	3	3	27	Q4KML4	ABRAL_MOUSE	Costars family protein ABRACL	Abracl	0.947976	0.98232	22.791	22.6791	22.4871	23.1538	22.34	22.5181		22.6524	22.6706	0.0182333	-0.0232027	0.0232027
2508	Q9R0Q7	1	9	9	80	Q9R0Q7	TEBP_MOUSE	Prostaglandin E synthase 3	Ptges3	0.208284	0.494243	25.5864	25.8326	26.1353	26.0279	26.0519	26.2634		25.8514	26.1144	0.262967	-0.681344	0.681344
960	P70206;P70208	2	29	25	168	P70206	PLXA1_MOUSE	Plexin-A1	Plxna1	0.490062	0.759065	25.6184	24.7059	24.9212	25.4711	25.1486	25.288		25.0818	25.3026	0.220733	-0.309749	0.309749
2072	Q99K85	1	21	21	369	Q99K85	SERC_MOUSE	Phosphoserine aminotransferase	Psat1	0.476789	0.747363	27.0469	26.9901	27.0359	27.0478	26.9803	27.2108		27.0243	27.0796	0.0553333	-0.321674	0.321674
667	P40124;Q9CYT6	2	28	28	240	P40124	CAP1_MOUSE	Adenylyl cyclase-associated protein 1	Cap1	0.0176844	0.132205	26.3304	26.148	26.1646	26.5683	26.415	26.5206		26.2143	26.5013	0.286967	-1.75241	1.75241
555	P24547	1	22	21	149	P24547	IMDH2_MOUSE	Inosine-5-monophosphate dehydrogenase 2	Impdh2	0.0114827	0.120298	25.4315	25.5249	25.3962	25.8129	25.8265	25.644		25.4509	25.7611	0.310267	-1.93996	1.93996
452	P13020	1	29	15	315	P13020	GELS_MOUSE	Gelsolin	Gsn	0.578548	0.803912	27.1734	26.7274	26.9022	27.2989	27.0434	26.8086		26.9343	27.0503	0.115967	-0.237661	0.237661
2380	Q9ESX5	1	15	15	129	Q9ESX5	DKC1_MOUSE	H/ACA ribonucleoprotein complex subunit 4	Dkc1	0.0407434	0.213076	25.1011	24.8823	24.6503	25.3037	25.2631	25.2418		24.8779	25.2695	0.391633	-1.38994	1.38994
2322	Q9DBJ1;O70250	2	20	20	264	Q9DBJ1	PGAM1_MOUSE	Phosphoglycerate mutase 1	Pgam1	0.933348	0.972809	27.9873	27.7847	27.7806	28.0329	27.6908	27.8609		27.8509	27.8615	0.0106667	-0.0299564	0.0299564
2540	Q9WUK4	1	5	5	22	Q9WUK4	RFC2_MOUSE	Replication factor C subunit 2	Rfc2	0.615327	0.813509	21.3856	21.936	22.1789	21.9645	21.7514	22.2291		21.8335	21.9817	0.148167	-0.210894	0.210894
991	P80313	1	25	25	222	P80313	TCPH_MOUSE	T-complex protein 1 subunit eta	Cct7	0.023245	0.14791	26.7197	26.4653	26.4356	26.9651	26.8136	27.0319		26.5402	26.9369	0.396667	-1.63367	1.63367
1356	Q62261	1	74	73	433	Q62261	SPTB2_MOUSE	Spectrin beta chain, non-erythrocytic 1	Sptbn1	0.00421512	0.1186	26.7503	26.9244	26.7703	27.2266	27.1501	27.1439		26.815	27.1735	0.358533	-2.37519	2.37519
1814	Q8K1N2	1	14	14	42	Q8K1N2	PHLB2_MOUSE	Pleckstrin homology-like domain family B member 2	Phldb2	0.00371781	0.123127	23.46	23.2637	23.6215	24.1217	24.1292	24.3206		23.4484	24.1905	0.7421	-2.42971	2.42971
793	P56480	1	15	15	84	P56480	ATPB_MOUSE	ATP synthase subunit beta, mitochondrial	Atp5f1b	0.704758	0.854403	25.8105	25.8955	25.9716	25.7924	26.0583	25.9366		25.8925	25.9291	0.0365667	-0.15196	0.15196
2177	Q9CR86	1	3	3	50	Q9CR86	CHSP1_MOUSE	Calcium-regulated heat stable protein 1	Carhsp1	0.347016	0.636366	23.3437	23.5087	23.8001	23.887	23.4768	23.9066		23.5508	23.7568	0.205967	-0.459651	0.459651
1361	Q62318	1	11	11	64	Q62318	TIF1B_MOUSE	Transcription intermediary factor 1-beta	Trim28	0.528028	0.780804	23.6852	23.5798	23.4077	23.3655	23.4198	23.6441		23.5576	23.4765	-0.0811	-0.277343	0.277343
803	P58021	1	12	12	123	P58021	TM9S2_MOUSE	Transmembrane 9 superfamily member 2	Tm9sf2	0.834001	0.932299	25.6446	25.4752	25.3084	25.5775	25.3206	25.4481		25.4761	25.4487	-0.0273333	-0.0788334	0.0788334
1087	Q03173	1	4	4	15	Q03173	ENAH_MOUSE	Protein enabled homolog	Enah	0.0970261	0.320594	21.3645	21.7794	21.9187	22.0518	22.3541	21.972		21.6875	22.126	0.438433	-1.01311	1.01311
834	P61022	1	9	9	50	P61022	CHP1_MOUSE	Calcineurin B homologous protein 1	Chp1	0.573465	0.807349	23.9654	23.3821	23.297	23.48	23.4187	23.3542		23.5482	23.4176	-0.130533	-0.241493	0.241493
1100	Q05793	1	197	197	5163	Q05793	PGBM_MOUSE	Basement membrane-specific heparan sulfate proteoglycan core protein	Hspg2	0.0203684	0.142143	33.3477	34.2608	33.9751	32.8343	32.9327	32.5752		33.8612	32.7807	-1.08047	-1.69104	1.69104
2560	Q9WVA4;Q9R1Q8	2	17	17	185	Q9WVA4	TAGL2_MOUSE	Transgelin-2	Tagln2	0.590876	0.807154	26.5575	26.3262	26.5405	26.6123	26.381	26.6203		26.4747	26.5379	0.0631333	-0.228504	0.228504
2435	Q9JLN9	1	11	11	25	Q9JLN9	MTOR_MOUSE	Serine/threonine-protein kinase mTOR	Mtor	0.0814662	0.288989	22.3768	19.7391	20.2662	22.8542	22.5746	22.5887		20.794	22.6725	1.87847	-1.08902	1.08902
2078	Q99KI0	1	25	25	111	Q99KI0	ACON_MOUSE	Aconitate hydratase, mitochondrial	Aco2	0.625174	0.816236	24.382	23.1958	24.4681	23.7317	24.2514	24.908		24.0153	24.297	0.281733	-0.203999	0.203999
882	P62320	1	6	6	106	P62320	SMD3_MOUSE	Small nuclear ribonucleoprotein Sm D3	Snrpd3	0.475707	0.746107	26.1228	25.748	25.1564	25.9472	25.8348	25.9132		25.6757	25.8984	0.222667	-0.32266	0.32266
1266	Q60930	1	10	10	133	Q60930	VDAC2_MOUSE	Voltage-dependent anion-selective channel protein 2	Vdac2	0.5984	0.805789	25.8984	25.499	25.6788	25.8164	25.7194	25.7444		25.6921	25.7601	0.068	-0.223008	0.223008
799	P57776	1	15	13	181	P57776	EF1D_MOUSE	Elongation factor 1-delta	Eef1d	0.290103	0.588314	26.4868	26.5233	26.5212	26.4891	26.724	26.5731		26.5104	26.5954	0.0849667	-0.537448	0.537448
561	P25206	1	36	36	266	P25206	MCM3_MOUSE	DNA replication licensing factor MCM3	Mcm3	0.919526	0.968609	25.6313	25.5933	25.4663	25.5077	25.5143	25.6944		25.5636	25.5721	0.0085	-0.036436	0.036436
1291	Q61194	1	5	5	15	Q61194	P3C2A_MOUSE	Phosphatidylinositol 4-phosphate 3-kinase C2 domain-containing subunit alpha	Pik3c2a	0.609262	0.812616	21.8544	21.3961	21.2755	21.9652	21.5142	21.4455		21.5087	21.6416	0.132967	-0.215196	0.215196
1937	Q8VIJ6	1	20	18	226	Q8VIJ6	SFPQ_MOUSE	Splicing factor, proline- and glutamine-rich	Sfpq	0.211785	0.501032	25.4377	26.0599	25.3575	25.7076	26.2253	26.1422		25.6184	26.025	0.406667	-0.674105	0.674105
1505	Q6ZQ08	1	9	9	32	Q6ZQ08	CNOT1_MOUSE	CCR4-NOT transcription complex subunit 1	Cnot1	0.402416	0.687358	22.9758	22.7522	20.2104	24.0272	22.5623	22.2692		21.9795	22.9529	0.973433	-0.395325	0.395325
1993	Q920A5	1	6	6	41	Q920A5	RISC_MOUSE	Retinoid-inducible serine carboxypeptidase	Scpep1	0.303685	0.604636	22.7856	22.536	20.8837	23.3023	22.5143	22.6659		22.0684	22.8275	0.759067	-0.517577	0.517577
1539	Q7TPV4	1	51	51	486	Q7TPV4	MBB1A_MOUSE	Myb-binding protein 1A	Mybbp1a	0.0465744	0.213721	27.3612	26.9044	27.0201	27.6437	27.3865	27.6199		27.0952	27.55	0.4548	-1.33185	1.33185
2296	Q9D8N0	1	19	19	255	Q9D8N0	EF1G_MOUSE	Elongation factor 1-gamma	Eef1g	0.183193	0.460014	27.5634	27.1101	27.1864	27.6576	27.4055	27.5596		27.2866	27.5409	0.254267	-0.737091	0.737091
1931	Q8VHX6	1	107	97	933	Q8VHX6	FLNC_MOUSE	Filamin-C	Flnc	0.00618301	0.126127	28.1288	28.4161	28.2929	28.827	28.6885	28.8192		28.2793	28.7782	0.498967	-2.2088	2.2088
1516	Q6ZWY3	1	4	2	42	Q6ZWY3	RS27L_MOUSE	40S ribosomal protein S27-like	Rps27l	0.684156	0.851539	22.3194	22.9289	22.7964	22.5023	22.7507	23.1343		22.6816	22.7958	0.1142	-0.164845	0.164845
2280	Q9D6X6	1	13	13	210	Q9D6X6	PRS23_MOUSE	Serine protease 23	Prss23	0.000255184	0.116667	28.6366	28.6945	28.4719	27.2135	26.8649	27.1355		28.601	27.0713	-1.5297	-3.59315	3.59315
1076	Q01768	1	14	8	296	Q01768	NDKB_MOUSE	Nucleoside diphosphate kinase B	Nme2	0.669439	0.839453	28.7881	28.2378	28.2139	28.672	28.4291	28.4214		28.4133	28.5075	0.0942333	-0.174289	0.174289
791	P56395	1	3	3	43	P56395	CYB5_MOUSE	Cytochrome b5	Cyb5a	0.609435	0.812142	24.7098	23.4848	24.0178	24.0315	23.3494	24.1178		24.0708	23.8329	-0.2379	-0.215073	0.215073
899	P62830	1	9	9	128	P62830	RL23_MOUSE	60S ribosomal protein L23	Rpl23	0.37506	0.663893	26.0431	26.2716	26.2748	26.2132	26.2377	26.4858		26.1965	26.3122	0.115733	-0.425899	0.425899
444	P11688	1	38	38	300	P11688	ITA5_MOUSE	Integrin alpha-5	Itga5	0.784946	0.905071	27.6857	27.3688	27.3105	27.5254	27.4765	27.2342		27.455	27.412	-0.0429667	-0.10516	0.10516
536	P21995	1	7	7	65	P21995	EMB_MOUSE	Embigin	Emb	0.593461	0.807092	26.3234	25.8755	25.9016	25.9872	25.9618	25.8947		26.0335	25.9479	-0.0856	-0.226608	0.226608
935	P63242;Q8BGY2	2	12	12	169	P63242	IF5A1_MOUSE	Eukaryotic translation initiation factor 5A-1	Eif5a	0.246855	0.540188	26.4517	26.2962	26.8753	26.7829	26.6923	26.8879		26.5411	26.7877	0.246633	-0.607558	0.607558
2253	Q9D1D4	1	6	6	64	Q9D1D4	TMEDA_MOUSE	Transmembrane emp24 domain-containing protein 10	Tmed10	0.294035	0.592542	24.1118	24.3306	24.017	24.3716	24.1922	24.2805		24.1531	24.2814	0.1283	-0.531601	0.531601
1479	Q6PDQ2;A2A8L1	2	28	28	136	Q6PDQ2	CHD4_MOUSE	Chromodomain-helicase-DNA-binding protein 4	Chd4	0.595466	0.806082	24.8412	24.6373	24.6772	24.5649	24.7654	25.1316		24.7186	24.8206	0.102067	-0.225143	0.225143
1247	Q60716	1	5	5	10	Q60716	P4HA2_MOUSE	Prolyl 4-hydroxylase subunit alpha-2	P4ha2	0.896161	0.960771	22.6112	22.4854	20.7649	22.972	22.2508	20.9856		21.9538	22.0695	0.115633	-0.047614	0.047614
1657	Q8BND5	1	2	2	23	Q8BND5	QSOX1_MOUSE	Sulfhydryl oxidase 1	Qsox1	0.815268	0.919062	23.2062	22.3559	22.2403	23.4059	22.3083	22.4337		22.6008	22.716	0.115167	-0.0886996	0.0886996
2327	Q9DBS1	1	8	8	46	Q9DBS1	TMM43_MOUSE	Transmembrane protein 43	Tmem43	0.937972	0.976362	24.2902	23.2117	23.6278	24.024	23.3286	23.8711		23.7099	23.7412	0.0313333	-0.0278101	0.0278101
166	F8VQB6	1	21	21	90	F8VQB6	MYO10_MOUSE	Unconventional myosin-X	Myo10	0.14729	0.412159	20.3831	19.8469	20.7181	21.3688	20.7048	20.6933		20.316	20.9223	0.606267	-0.831827	0.831827
2434	Q9JLJ2	1	5	5	15	Q9JLJ2	AL9A1_MOUSE	4-trimethylaminobutyraldehyde dehydrogenase	Aldh9a1	0.699066	0.855007	23.1011	23.0409	20.3925	20.5476	21.066	23.3692		22.1782	21.6609	-0.517233	-0.155482	0.155482
404	P09103	1	24	24	276	P09103	PDIA1_MOUSE	Protein disulfide-isomerase	P4hb	0.11801	0.368566	26.7758	26.9397	26.8533	26.8071	26.5999	26.3883		26.8563	26.5984	-0.257833	-0.928081	0.928081
1864	Q8R1Q8	1	12	11	59	Q8R1Q8	DC1L1_MOUSE	Cytoplasmic dynein 1 light intermediate chain 1	Dync1li1	0.0206182	0.141859	23.4329	23.6153	23.6258	23.8673	23.7915	24.0083		23.558	23.889	0.331033	-1.68575	1.68575
743	P50516	1	18	18	175	P50516	VATA_MOUSE	V-type proton ATPase catalytic subunit A	Atp6v1a	0.0624931	0.258286	24.9589	25.0041	24.9231	25.3575	25.0703	25.5552		24.962	25.3277	0.365633	-1.20417	1.20417
1329	Q61735	1	3	3	72	Q61735	CD47_MOUSE	Leukocyte surface antigen CD47	Cd47	0.350636	0.637346	26.0354	25.6639	25.6577	25.8826	25.5048	25.3002		25.7857	25.5625	-0.223133	-0.455143	0.455143
189	O08795	1	5	5	32	O08795	GLU2B_MOUSE	Glucosidase 2 subunit beta	Prkcsh	0.740832	0.879734	22.8599	22.5787	22.3831	22.7376	22.1286	22.6995		22.6072	22.5219	-0.0853333	-0.13028	0.13028
1655	Q8BML9	1	18	18	62	Q8BML9	SYQ_MOUSE	Glutamine--tRNA ligase	Qars	0.0241369	0.148945	23.7665	23.9979	23.7621	24.2892	24.9823	24.5512		23.8422	24.6076	0.7654	-1.61732	1.61732
608	P29533	1	25	25	78	P29533	VCAM1_MOUSE	Vascular cell adhesion protein 1	Vcam1	0.850022	0.939565	23.7671	20.716	22.0665	22.219	22.5257	22.3416		22.1832	22.3621	0.1789	-0.0705698	0.0705698
602	P28867;Q02111	2	11	11	13	P28867	KPCD_MOUSE	Protein kinase C delta type	Prkcd	0.236349	0.524919	23.2964	23.0165	23.4282	23.6881	23.2607	23.5175		23.247	23.4888	0.241733	-0.626446	0.626446
478	P15535	1	5	5	62	P15535	B4GT1_MOUSE	Beta-1,4-galactosyltransferase 1	B4galt1	0.326504	0.622044	24.178	23.5929	23.7281	23.6474	23.7579	23.4065		23.833	23.6039	-0.229067	-0.486111	0.486111
1828	Q8K2Q7	1	9	9	42	Q8K2Q7	BROX_MOUSE	BRO1 domain-containing protein BROX	Brox	0.116371	0.365872	24.6717	24.1009	23.9336	23.8394	23.8521	23.3558		24.2354	23.6824	-0.552967	-0.934155	0.934155
435	P11276	1	206	206	5928	P11276	FINC_MOUSE	Fibronectin	Fn1	0.376985	0.66286	33.7813	35.2303	33.2699	33.3256	34.325	31.9041		34.0938	33.1849	-0.908933	-0.423676	0.423676
2183	Q9CVB6	1	21	21	173	Q9CVB6	ARPC2_MOUSE	Actin-related protein 2/3 complex subunit 2	Arpc2	0.440204	0.722808	26.5514	25.8249	25.4447	26.5424	26.1025	26.0928		25.9403	26.2459	0.305567	-0.356346	0.356346
2392	Q9JHU9	1	9	9	65	Q9JHU9	INO1_MOUSE	Inositol-3-phosphate synthase 1	Isyna1	0.645762	0.825733	23.313	23.1678	23.2202	23.055	23.0778	23.3936		23.2337	23.1755	-0.0582	-0.189928	0.189928
587	P28271	1	29	29	361	P28271	ACOC_MOUSE	Cytoplasmic aconitate hydratase	Aco1	0.00986716	0.12668	27.6891	27.7705	27.7734	27.3036	27.3481	27.5333		27.7443	27.395	-0.349333	-2.00581	2.00581
1184	Q3UU96	1	21	19	83	Q3UU96	MRCKA_MOUSE	Serine/threonine-protein kinase MRCK alpha	Cdc42bpa	0.0378019	0.200489	23.9966	24.0804	24.1013	25.1096	24.4466	24.5419		24.0594	24.6994	0.639933	-1.42249	1.42249
2218	Q9CZ44	1	5	5	24	Q9CZ44	NSF1C_MOUSE	NSFL1 cofactor p47	Nsfl1c	0.856929	0.940185	22.9232	22.6526	21.0359	22.3003	22.4221	22.2305		22.2039	22.3176	0.113733	-0.0670552	0.0670552
888	P62717	1	16	16	184	P62717	RL18A_MOUSE	60S ribosomal protein L18a	Rpl18a	0.100992	0.331248	26.8859	27.3237	26.9477	27.2271	27.7764	27.488		27.0524	27.4972	0.444733	-0.995713	0.995713
703	P47754	1	16	14	159	P47754	CAZA2_MOUSE	F-actin-capping protein subunit alpha-2	Capza2	0.150172	0.419156	26.7277	26.3709	26.4047	26.7826	26.6901	26.6659		26.5011	26.7129	0.211767	-0.823411	0.823411
2014	Q922B2	1	28	28	214	Q922B2	SYDC_MOUSE	Aspartate--tRNA ligase, cytoplasmic	Dars	0.00523141	0.116722	25.8767	25.8877	25.665	26.6702	26.6432	26.3227		25.8098	26.5454	0.735567	-2.28138	2.28138
2071	Q99K70;Q7TT45	2	7	7	49	Q99K70	RRAGC_MOUSE	Ras-related GTP-binding protein C	Rragc	0.00746829	0.1184	22.6034	22.1957	22.6329	23.2915	23.2284	23.5795		22.4773	23.3665	0.889133	-2.12678	2.12678
1318	Q61584;P35922	2	12	11	63	Q61584	FXR1_MOUSE	Fragile X mental retardation syndrome-related protein 1	Fxr1	0.403097	0.686409	23.3016	24.2153	24.0773	23.992	24.0761	24.3937		23.8647	24.1539	0.2892	-0.39459	0.39459
816	P59242	1	8	8	50	P59242	CING_MOUSE	Cingulin	Cgn	0.00322006	0.1265	22.074	21.9184	22.1603	22.7945	22.7456	22.5521		22.0509	22.6974	0.6465	-2.49214	2.49214
1020	P97351	1	26	26	347	P97351	RS3A_MOUSE	40S ribosomal protein S3a	Rps3a	0.875681	0.94754	27.7371	28.2503	28.1415	27.7297	28.2237	28.2939		28.043	28.0824	0.0394667	-0.0576541	0.0576541
250	O35737	1	12	6	65	O35737	HNRH1_MOUSE	Heterogeneous nuclear ribonucleoprotein H	Hnrnph1	0.376632	0.664196	24.4689	25.1453	24.865	24.9087	25.0337	25.1607		24.8264	25.0344	0.207967	-0.424083	0.424083
915	P62960;Q9Z2C8	2	14	12	188	P62960	YBOX1_MOUSE	Nuclease-sensitive element-binding protein 1	Ybx1	0.156193	0.424945	26.2757	25.7272	25.3681	25.2039	25.1854	25.5013		25.7903	25.2969	-0.493467	-0.806338	0.806338
1644	Q8BKX1	1	21	21	138	Q8BKX1	BAIP2_MOUSE	Brain-specific angiogenesis inhibitor 1-associated protein 2	Baiap2	0.0468187	0.213383	26.6165	26.3914	26.3943	26.6663	26.6951	26.6803		26.4674	26.6806	0.213167	-1.32958	1.32958
1541	Q7TQI3	1	9	9	70	Q7TQI3	OTUB1_MOUSE	Ubiquitin thioesterase OTUB1	Otub1	0.319511	0.618526	24.2466	24.3342	24.2562	24.3869	24.2286	24.6152		24.279	24.4102	0.131233	-0.495514	0.495514
2144	Q9CQB5	1	2	2	9	Q9CQB5	CISD2_MOUSE	CDGSH iron-sulfur domain-containing protein 2	Cisd2	0.95438	0.985968	20.2283	23.228	24.1651	20.8546	22.6871	24.3649		22.5405	22.6355	0.0950667	-0.0202787	0.0202787
1546	Q80T21	1	2	2	9	Q80T21	ATL4_MOUSE	ADAMTS-like protein 4	Adamtsl4	0.919546	0.967992	18.8638	21.1131	19.4632	20.8007	20.0387	18.8826		19.8134	19.9073	0.0939667	-0.0364265	0.0364265
1676	Q8BTM8	1	113	105	1421	Q8BTM8	FLNA_MOUSE	Filamin-A	Flna	0.0108719	0.126179	28.4475	28.7001	28.5395	28.9256	28.8838	28.8888		28.5624	28.8994	0.337033	-1.96369	1.96369
842	P61164	1	15	7	161	P61164	ACTZ_MOUSE	Alpha-centractin	Actr1a	0.352143	0.639565	25.914	25.9513	25.7075	25.7865	25.8071	25.7286		25.8576	25.7741	-0.0835333	-0.453281	0.453281
476	P15379	1	8	8	131	P15379	CD44_MOUSE	CD44 antigen	Cd44	0.0461344	0.213627	25.8965	25.6281	25.7076	25.9524	26.1875	26.0065		25.7441	26.0488	0.304733	-1.33598	1.33598
489	P16546	1	88	87	566	P16546	SPTN1_MOUSE	Spectrin alpha chain, non-erythrocytic 1	Sptan1	0.0478127	0.213644	27.4041	27.425	27.6018	27.7154	27.6091	27.7674		27.477	27.6973	0.220333	-1.32046	1.32046
2363	Q9EQH3	1	24	24	135	Q9EQH3	VPS35_MOUSE	Vacuolar protein sorting-associated protein 35	Vps35	0.073815	0.28049	25.1247	24.3812	24.1362	25.7668	24.972	25.8621		24.5474	25.5336	0.986267	-1.13186	1.13186
1007	P84091	1	17	17	157	P84091	AP2M1_MOUSE	AP-2 complex subunit mu	Ap2m1	0.418655	0.703967	25.7939	25.747	25.4786	25.7724	25.7705	25.7433		25.6732	25.7621	0.0889	-0.378144	0.378144
601	P28798	1	6	6	85	P28798	GRN_MOUSE	Granulins	Grn	0.204289	0.485355	23.9861	23.9549	24.1866	24.2255	24.0613	24.45		24.0425	24.2456	0.203067	-0.689755	0.689755
1304	Q61411	1	10	1	22	Q61411	RASH_MOUSE	GTPase HRas	Hras	0.658082	0.832073	23.7076	23.0162	23.4467	23.4859	23.3612	23.6331		23.3902	23.4934	0.103233	-0.18172	0.18172
2486	Q9QZE5	1	18	16	110	Q9QZE5	COPG1_MOUSE	Coatomer subunit gamma-1	Copg1	0.0829795	0.291057	24.5059	24.3812	24.2216	24.9684	24.5175	24.6917		24.3696	24.7259	0.3563	-1.08103	1.08103
1189	Q3UZ39;Q91WK0	2	8	8	31	Q3UZ39	LRRF1_MOUSE	Leucine-rich repeat flightless-interacting protein 1	Lrrfip1	0.156143	0.425519	23.4859	22.7365	23.5341	23.8277	23.4972	23.9657		23.2522	23.7635	0.511367	-0.806477	0.806477
2388	Q9JHL1	1	11	11	51	Q9JHL1	NHRF2_MOUSE	Na(+)/H(+) exchange regulatory cofactor NHE-RF2	Slc9a3r2	0.264048	0.556595	24.7219	24.9998	24.8877	24.9117	25.4118	24.9743		24.8698	25.0993	0.229467	-0.578317	0.578317
1424	Q68FH0;O35927	2	2	2	17	Q68FH0	PKP4_MOUSE	Plakophilin-4	Pkp4	0.422658	0.709097	20.7899	20.2726	20.7073	20.9852	20.4904	20.8838		20.5899	20.7865	0.196533	-0.374011	0.374011
1439	Q6IRU2	1	13	11	113	Q6IRU2	TPM4_MOUSE	Tropomyosin alpha-4 chain	Tpm4	0.356514	0.646733	24.2022	24.5546	24.536	24.4173	24.7687	24.5847		24.4309	24.5902	0.1593	-0.447923	0.447923
768	P53026	1	14	14	216	P53026	RL10A_MOUSE	60S ribosomal protein L10a	Rpl10a	0.681128	0.849749	27.8926	27.9938	27.9939	27.7916	28.0849	28.1593		27.9601	28.0119	0.0518333	-0.166771	0.166771
1945	Q91VI7	1	21	21	140	Q91VI7	RINI_MOUSE	Ribonuclease inhibitor	Rnh1	0.0476687	0.213978	25.1167	25.3551	25.5579	25.8629	25.629	26.078		25.3432	25.8566	0.5134	-1.32177	1.32177
1980	Q91YR1	1	16	16	70	Q91YR1	TWF1_MOUSE	Twinfilin-1	Twf1	0.000345495	0.0915556	23.8161	24.082	23.8329	24.88	24.9641	24.9673		23.9103	24.9371	1.0268	-3.46156	3.46156
826	P60335	1	13	10	63	P60335	PCBP1_MOUSE	Poly(rC)-binding protein 1	Pcbp1	0.853993	0.940723	26.0453	26.0047	25.9659	26.0892	25.9341	25.9615		26.0053	25.9949	-0.0103667	-0.0685457	0.0685457
2229	Q9CZU6	1	19	19	179	Q9CZU6	CISY_MOUSE	Citrate synthase, mitochondrial	Cs	0.12072	0.372468	26.516	26.1846	26.2109	26.0395	25.9104	26.1821		26.3038	26.044	-0.259833	-0.918221	0.918221
1599	Q8BFY9	1	19	15	90	Q8BFY9	TNPO1_MOUSE	Transportin-1	Tnpo1	0.0108366	0.129651	24.4911	24.2293	24.2442	24.9795	24.7125	25.0324		24.3215	24.9081	0.5866	-1.96511	1.96511
468	P14685	1	22	22	156	P14685	PSMD3_MOUSE	26S proteasome non-ATPase regulatory subunit 3	Psmd3	0.658373	0.830449	25.1871	25.064	24.756	25.0731	25.1563	24.9758		25.0024	25.0684	0.0660333	-0.181528	0.181528
828	P60710;Q8BFZ3	2	38	1	1246	P60710	ACTB_MOUSE	Actin, cytoplasmic 1	Actb	0.00150947	0.106286	32.1831	32.241	32.3124	32.6855	32.8044	32.6468		32.2455	32.7122	0.466733	-2.82118	2.82118
2600	Q9Z1T1;Q9JME5	2	9	9	20	Q9Z1T1	AP3B1_MOUSE	AP-3 complex subunit beta-1	Ap3b1	0.696828	0.85399	22.7181	22.484	22.6301	22.5768	22.3554	22.7367		22.6107	22.5563	-0.0544333	-0.156874	0.156874
2289	Q9D883;Q8BGJ9	2	9	9	72	Q9D883	U2AF1_MOUSE	Splicing factor U2AF 35 kDa subunit	U2af1	0.460828	0.741365	22.9809	23.4243	23.7109	23.6649	23.3671	23.6558		23.372	23.5626	0.190567	-0.336461	0.336461
477	P15532	1	12	6	103	P15532	NDKA_MOUSE	Nucleoside diphosphate kinase A	Nme1	0.288586	0.585435	25.2679	24.7738	24.6697	25.3237	25.1538	24.995		24.9038	25.1575	0.2537	-0.539725	0.539725
1051	P97864	1	6	6	30	P97864	CASP7_MOUSE	Caspase-7	Casp7	0.778919	0.903395	22.6392	22.7362	22.5419	22.6988	21.9944	22.9595		22.6391	22.5509	-0.0882	-0.108508	0.108508
535	P21981;Q9D7I9	2	41	41	341	P21981	TGM2_MOUSE	Protein-glutamine gamma-glutamyltransferase 2	Tgm2	0.976387	0.992096	27.9647	28.5686	27.7935	28.2418	28.6005	27.5219		28.1089	28.1214	0.0124667	-0.010378	0.010378
646	P35700	1	24	22	398	P35700	PRDX1_MOUSE	Peroxiredoxin-1	Prdx1	0.252955	0.545896	28.883	29.0817	29.1318	29.3037	29.154	29.0571		29.0322	29.1716	0.139433	-0.596957	0.596957
1845	Q8QZY1	1	23	23	202	Q8QZY1	EIF3L_MOUSE	Eukaryotic translation initiation factor 3 subunit L	Eif3l	0.0672899	0.270575	25.9889	25.7731	25.7208	25.9886	26.0702	26.0703		25.8276	26.043	0.215433	-1.17205	1.17205
2214	Q9CYZ2	1	3	3	13	Q9CYZ2	TPD54_MOUSE	Tumor protein D54	Tpd52l2	0.708375	0.855904	22.6225	21.0586	20.3639	22.9052	22.9255	19.7273		21.3483	21.8527	0.504333	-0.149737	0.149737
1389	Q64012	1	8	8	66	Q64012	RALY_MOUSE	RNA-binding protein Raly	Raly	0.100476	0.32996	24.1785	24.4395	24.5098	24.0759	23.9218	24.2487		24.3759	24.0821	-0.2938	-0.997938	0.997938
2529	Q9WTQ5	1	23	23	116	Q9WTQ5	AKA12_MOUSE	A-kinase anchor protein 12	Akap12	0.703266	0.855581	25.143	24.7622	24.899	24.8616	24.9178	25.2174		24.9347	24.9989	0.0642	-0.15288	0.15288
1453	Q6P542	1	13	13	82	Q6P542	ABCF1_MOUSE	ATP-binding cassette sub-family F member 1	Abcf1	0.320997	0.62104	24.3169	24.0437	24.1409	24.2708	24.2642	24.2399		24.1672	24.2583	0.0911333	-0.493499	0.493499
1104	Q06194	1	2	2	6	Q06194	FA8_MOUSE	Coagulation factor VIII	F8	0.956428	0.986036	23.9166	20.8233	23.8391	23.4639	21.6675	23.6569		22.8597	22.9294	0.0697667	-0.0193477	0.0193477
1103	Q06138;Q9DB16	2	18	18	126	Q06138	CAB39_MOUSE	Calcium-binding protein 39	Cab39	0.702593	0.856373	25.7706	25.151	25.2749	25.5264	25.4175	25.489		25.3988	25.4776	0.0788	-0.153296	0.153296
937	P63276	1	5	5	55	P63276	RS17_MOUSE	40S ribosomal protein S17	Rps17	0.465501	0.742014	24.6203	25.2032	25.0062	25.179	25.064	25.0166		24.9432	25.0865	0.1433	-0.332079	0.332079
936	P63254	1	2	2	16	P63254	CRIP1_MOUSE	Cysteine-rich protein 1	Crip1	0.602739	0.810852	25.0229	24.9982	25.1148	25.3391	24.9452	25.0586		25.0453	25.1143	0.069	-0.219871	0.219871
21	B2RSH2	1	21	7	144	B2RSH2	GNAI1_MOUSE	Guanine nucleotide-binding protein G(i) subunit alpha-1	Gnai1	0.340854	0.632285	24.7219	24.3891	24.6742	24.7804	24.5837	24.8418		24.5951	24.7353	0.140233	-0.467432	0.467432
2581	Q9Z0P4	1	15	15	92	Q9Z0P4	PALM_MOUSE	Paralemmin-1	Palm	0.140322	0.405429	24.7372	24.8375	24.954	24.6791	24.7856	24.532		24.8429	24.6656	-0.177333	-0.852874	0.852874
173	O08553;Q62188;P97427	3	17	17	62	O08553	DPYL2_MOUSE	Dihydropyrimidinase-related protein 2	Dpysl2	0.32862	0.620928	24.7529	24.7408	24.8358	24.9132	24.7192	24.9674		24.7765	24.8666	0.0901	-0.483306	0.483306
1706	Q8BXA1	1	8	8	20	Q8BXA1	GOLI4_MOUSE	Golgi integral membrane protein 4	Golim4	0.334038	0.626649	23.5187	23.4481	22.5932	22.5693	23.1837	22.6369		23.1867	22.7966	-0.390033	-0.476204	0.476204
751	P51410	1	18	18	327	P51410	RL9_MOUSE	60S ribosomal protein L9	Rpl9	0.361365	0.647599	28.1031	28.1244	28.0954	27.8778	28.0604	28.142		28.1076	28.0267	-0.0809	-0.442054	0.442054
1123	Q2TBE6	1	12	12	36	Q2TBE6	P4K2A_MOUSE	Phosphatidylinositol 4-kinase type 2-alpha	Pi4k2a	0.140232	0.405177	22.7033	22.6074	22.2069	23.2504	22.9368	22.6275		22.5059	22.9382	0.432367	-0.853153	0.853153
644	P35564	1	13	13	135	P35564	CALX_MOUSE	Calnexin	Canx	0.37944	0.667167	25.2628	25.2445	25.4326	25.3645	25.1758	25.1151		25.3133	25.2185	-0.0948333	-0.420857	0.420857
898	P62827;Q61820	2	17	17	235	P62827	RAN_MOUSE	GTP-binding nuclear protein Ran	Ran	0.524944	0.778709	28.5066	28.0627	28.2307	28.327	28.0141	28.1283		28.2667	28.1565	-0.1102	-0.279887	0.279887
1569	Q80W54	1	5	5	86	Q80W54	FACE1_MOUSE	CAAX prenyl protease 1 homolog	Zmpste24	0.628564	0.817049	24.1053	22.5598	23.7176	23.8867	23.4167	23.8449		23.4609	23.7161	0.2552	-0.20165	0.20165
2187	Q9CWK8	1	9	7	18	Q9CWK8	SNX2_MOUSE	Sorting nexin-2	Snx2	0.841795	0.936156	23.0337	23.3577	23.2768	23.1258	23.1767	23.4561		23.2227	23.2529	0.0301333	-0.0747937	0.0747937
1433	Q6A4J8	1	4	4	12	Q6A4J8	UBP7_MOUSE	Ubiquitin carboxyl-terminal hydrolase 7	Usp7	0.509389	0.774754	20.8759	20.6462	21.5618	21.249	20.9485	21.6156		21.028	21.271	0.243067	-0.29295	0.29295
2569	Q9WVM1	1	11	11	23	Q9WVM1	RGAP1_MOUSE	Rac GTPase-activating protein 1	Racgap1	0.00509888	0.115042	22.4058	22.7755	22.9558	23.5795	23.915	23.8846		22.7124	23.793	1.08067	-2.29253	2.29253
1572	Q80WQ2	1	6	6	24	Q80WQ2	VAC14_MOUSE	Protein VAC14 homolog	Vac14	0.911946	0.963719	20.6297	21.4912	21.1531	21.6063	20.2788	21.5665		21.0913	21.1505	0.0592	-0.0400309	0.0400309
518	P19157;P46425	2	12	12	183	P19157	GSTP1_MOUSE	Glutathione S-transferase P 1	Gstp1	0.328985	0.620315	27.3174	27.2968	27.262	27.5187	27.2856	27.3199		27.2921	27.3747	0.0826667	-0.482824	0.482824
1417	Q64674	1	11	11	94	Q64674	SPEE_MOUSE	Spermidine synthase	Srm	0.483841	0.752764	24.9487	24.6799	24.7757	25.3605	24.7447	24.7915		24.8014	24.9656	0.164133	-0.315297	0.315297
1110	Q08093	1	5	4	21	Q08093	CNN2_MOUSE	Calponin-2	Cnn2	0.156126	0.426096	22.6438	23.0278	22.8894	23.1485	22.9715	23.0884		22.8537	23.0695	0.2158	-0.806525	0.806525
1747	Q8CBW3	1	18	13	117	Q8CBW3	ABI1_MOUSE	Abl interactor 1	Abi1	0.100703	0.330531	25.8889	25.6902	25.819	25.9256	25.9949	25.8943		25.7994	25.9383	0.1389	-0.996958	0.996958
2034	Q924C1	1	10	10	37	Q924C1	XPO5_MOUSE	Exportin-5	Xpo5	0.00566497	0.119481	21.6356	21.6439	21.2029	22.3004	22.3	22.5154		21.4941	22.3719	0.8778	-2.2468	2.2468
996	P80318	1	33	33	293	P80318	TCPG_MOUSE	T-complex protein 1 subunit gamma	Cct3	0.00485992	0.118545	27.6749	27.802	27.6099	28.0019	28.0912	28.1177		27.6956	28.0703	0.374667	-2.31337	2.31337
1863	Q8R1F1	1	36	36	437	Q8R1F1	NIBL1_MOUSE	Niban-like protein 1	Fam129b	0.00749405	0.117099	27.0999	27.0123	27.0133	27.4368	27.2636	27.3126		27.0418	27.3377	0.295833	-2.12528	2.12528
1548	Q80TH2	1	17	16	76	Q80TH2	ERBIN_MOUSE	Erbin	Erbin	0.00760487	0.117075	23.6256	23.4897	23.7766	24.2665	24.0357	24.2449		23.6306	24.1824	0.551733	-2.11891	2.11891
2294	Q9D8E6	1	26	26	427	Q9D8E6	RL4_MOUSE	60S ribosomal protein L4	Rpl4	0.153387	0.421287	27.8615	28.5032	28.3779	28.3642	28.866	28.8847		28.2475	28.705	0.457433	-0.814211	0.814211
422	P10518	1	8	8	59	P10518	HEM2_MOUSE	Delta-aminolevulinic acid dehydratase	Alad	0.325172	0.621899	23.252	22.8073	23.1124	23.5003	23.0022	23.3298		23.0572	23.2774	0.2202	-0.487887	0.487887
1429	Q69ZN7	1	99	97	933	Q69ZN7	MYOF_MOUSE	Myoferlin	Myof	0.323327	0.620217	28.121	28.0019	27.8968	28.1218	28.0111	28.1469		28.0066	28.0933	0.0867	-0.490358	0.490358
1710	Q8BY89	1	18	18	187	Q8BY89	CTL2_MOUSE	Choline transporter-like protein 2	Slc44a2	0.121294	0.373067	26.8638	27.0356	26.9971	26.7557	26.9166	26.8107		26.9655	26.8277	-0.137833	-0.916161	0.916161
692	P46471	1	17	17	115	P46471	PRS7_MOUSE	26S proteasome regulatory subunit 7	Psmc2	0.0392926	0.207299	24.7827	24.8322	24.6397	25.3622	25.0413	25.0044		24.7515	25.136	0.384433	-1.40569	1.40569
658	P37040	1	12	12	63	P37040	NCPR_MOUSE	NADPH--cytochrome P450 reductase	Por	0.783579	0.905226	23.9366	23.5238	23.3689	23.9392	23.1006	23.5292		23.6098	23.523	-0.0867667	-0.105917	0.105917
1326	Q61699	1	19	18	99	Q61699	HS105_MOUSE	Heat shock protein 105 kDa	Hsph1	0.00281968	0.131905	25.0052	24.8307	24.9763	25.5154	25.4265	25.6819		24.9374	25.5413	0.603867	-2.5498	2.5498
845	P61222	1	24	24	239	P61222	ABCE1_MOUSE	ATP-binding cassette sub-family E member 1	Abce1	0.00980136	0.127922	26.243	26.321	26.2171	26.4653	26.4769	26.3962		26.2604	26.4461	0.185767	-2.00871	2.00871
1513	Q6ZWV3;P86048	2	17	17	251	Q6ZWV3	RL10_MOUSE	60S ribosomal protein L10	Rpl10	0.0970044	0.321091	26.7739	27.2785	27.0263	27.1953	27.7955	27.561		27.0262	27.5173	0.491033	-1.01321	1.01321
401	P08752	1	27	15	473	P08752	GNAI2_MOUSE	Guanine nucleotide-binding protein G(i) subunit alpha-2	Gnai2	0.0721181	0.277322	29.0398	29.1152	29.08	29.115	29.1498	29.181		29.0783	29.1486	0.0702667	-1.14196	1.14196
464	P14206	1	18	18	271	P14206	RSSA_MOUSE	40S ribosomal protein SA	Rpsa	0.175288	0.449685	27.1002	27.4317	27.22	27.4017	27.5184	27.3628		27.2506	27.4276	0.177	-0.756248	0.756248
884	P62334	1	14	14	83	P62334	PRS10_MOUSE	26S proteasome regulatory subunit 10B	Psmc6	0.146994	0.412295	23.651	24.202	24.3058	24.7753	24.166	24.7493		24.0529	24.5635	0.5106	-0.8327	0.8327
967	P70296	1	13	13	170	P70296	PEBP1_MOUSE	Phosphatidylethanolamine-binding protein 1	Pebp1	0.920061	0.967825	26.0638	25.7877	25.726	26.0525	25.7919	25.6848		25.8592	25.8431	-0.0161	-0.0361834	0.0361834
2597	Q9Z1Q5	1	18	18	321	Q9Z1Q5	CLIC1_MOUSE	Chloride intracellular channel protein 1	Clic1	0.00438344	0.119175	27.4125	27.3635	27.5637	27.9779	27.8196	28.011		27.4466	27.9362	0.4896	-2.35818	2.35818
1757	Q8CFE4	1	3	3	16	Q8CFE4	SCYL2_MOUSE	SCY1-like protein 2	Scyl2	0.948992	0.982287	22.1418	20.6869	21.3673	22.3781	21.3536	20.6		21.3987	21.4439	0.0452333	-0.0227374	0.0227374
540	P23116	1	41	41	379	P23116	EIF3A_MOUSE	Eukaryotic translation initiation factor 3 subunit A	Eif3a	0.0220882	0.147793	26.4363	26.4875	26.1818	26.7588	26.6802	26.727		26.3685	26.722	0.353467	-1.65584	1.65584
748	P51125	1	5	5	19	P51125	ICAL_MOUSE	Calpastatin	Cast	0.275268	0.572737	21.1199	21.4265	20.8829	21.24	21.3562	21.4881		21.1431	21.3614	0.218333	-0.560244	0.560244
402	P08775	1	26	26	124	P08775	RPB1_MOUSE	DNA-directed RNA polymerase II subunit RPB1	Polr2a	0.78191	0.904195	24.5114	24.7268	24.512	24.3697	24.7187	24.552		24.5834	24.5468	-0.0366	-0.106843	0.106843
1378	Q62523	1	13	13	123	Q62523	ZYX_MOUSE	Zyxin	Zyx	0.155903	0.425946	24.5722	24.2319	24.2263	24.7027	24.4224	24.6574		24.3435	24.5942	0.2507	-0.807146	0.807146
520	P19253	1	12	12	148	P19253	RL13A_MOUSE	60S ribosomal protein L13a	Rpl13a	0.40892	0.695265	25.7458	26.7128	26.6169	26.2513	26.8832	27.0109		26.3585	26.7151	0.356633	-0.388362	0.388362
1661	Q8BP67	1	6	6	98	Q8BP67	RL24_MOUSE	60S ribosomal protein L24	Rpl24	0.399989	0.686316	25.6531	25.9604	26.0018	25.6621	26.2745	26.3854		25.8718	26.1073	0.235567	-0.397952	0.397952
1958	Q91W53	1	6	6	48	Q91W53	GOGA7_MOUSE	Golgin subfamily A member 7	Golga7	0.611914	0.811453	24.3697	24.2964	23.8706	24.2206	24.4076	24.1885		24.1789	24.2722	0.0933333	-0.21331	0.21331
2619	Q9Z2U1	1	5	5	39	Q9Z2U1	PSA5_MOUSE	Proteasome subunit alpha type-5	Psma5	0.0155795	0.126493	23.5905	23.2833	23.4827	23.8302	23.8011	23.821		23.4522	23.8174	0.365267	-1.80745	1.80745
501	P17742	1	13	13	226	P17742	PPIA_MOUSE	Peptidyl-prolyl cis-trans isomerase A	Ppia	0.611838	0.811901	28.7982	28.6953	28.7717	28.7868	28.6105	28.7635		28.7551	28.7203	-0.0348	-0.213364	0.213364
2147	Q9CQD1	1	8	5	86	Q9CQD1	RAB5A_MOUSE	Ras-related protein Rab-5A	Rab5a	0.389918	0.671679	24.7665	24.2107	24.3159	24.5963	23.808	24.0549		24.431	24.1531	-0.277967	-0.409027	0.409027
1256	Q60770	1	18	18	130	Q60770	STXB3_MOUSE	Syntaxin-binding protein 3	Stxbp3	0.604212	0.809656	24.9175	24.2139	24.6982	24.8387	24.6968	24.6567		24.6099	24.7307	0.120867	-0.218811	0.218811
1267	Q60931	1	9	9	38	Q60931	VDAC3_MOUSE	Voltage-dependent anion-selective channel protein 3	Vdac3	0.719982	0.865521	24.5978	21.2794	23.753	23.9163	23.3551	23.524		23.2101	23.5985	0.3884	-0.142678	0.142678
534	P21956	1	43	43	747	P21956	MFGM_MOUSE	Lactadherin	Mfge8	0.00289696	0.128	30.7791	30.9882	31.1195	29.9272	29.2821	29.4587		30.9623	29.556	-1.40627	-2.53806	2.53806
467	P14602	1	8	8	32	P14602	HSPB1_MOUSE	Heat shock protein beta-1	Hspb1	0.460109	0.741186	24.2458	25.4772	24.4737	24.6409	25.2284	25.4162		24.7322	25.0952	0.362933	-0.337139	0.337139
2566	Q9WVK4	1	41	28	746	Q9WVK4	EHD1_MOUSE	EH domain-containing protein 1	Ehd1	0.242134	0.532516	30.098	29.885	29.7324	30.0358	30.1055	30.0229		29.9051	30.0547	0.1496	-0.615944	0.615944
1229	Q5SXY1	1	7	7	15	Q5SXY1	CYTSB_MOUSE	Cytospin-B	Specc1	0.145993	0.409573	22.5037	20.3218	22.2761	22.8614	22.8961	23.1099		21.7005	22.9558	1.25527	-0.835668	0.835668
913	P62911;P17932	2	8	8	116	P62911	RL32_MOUSE	60S ribosomal protein L32	Rpl32	0.925838	0.969899	25.4917	25.8915	26.0048	25.356	26.0334	26.0823		25.796	25.8239	0.0279	-0.033465	0.033465
496	P17225	1	10	9	120	P17225	PTBP1_MOUSE	Polypyrimidine tract-binding protein 1	Ptbp1	0.628198	0.817433	25.3372	25.4624	25.0161	25.5737	25.1769	25.3413		25.2719	25.364	0.0920667	-0.201903	0.201903
1481	Q6PE54	1	3	3	15	Q6PE54	DHX40_MOUSE	Probable ATP-dependent RNA helicase DHX40	Dhx40	0.94059	0.97824	20.6039	20.1319	19.7668	20.9156	19.817	19.8727		20.1675	20.2018	0.0342333	-0.0265996	0.0265996
574	P26638	1	16	16	85	P26638	SYSC_MOUSE	Serine--tRNA ligase, cytoplasmic	Sars	0.719781	0.865809	24.2266	24.2447	24.2765	24.3402	24.167	24.3037		24.2493	24.2703	0.0210333	-0.1428	0.1428
381	P06795;P21447;P21440	3	26	25	109	P06795	MDR1B_MOUSE	Multidrug resistance protein 1B	Abcb1b	0.344582	0.633564	26.1853	25.6737	25.8524	26.3776	25.8494	26.1743		25.9038	26.1338	0.229967	-0.462707	0.462707
693	P46638;Q9WTL2	2	15	3	205	P46638	RB11B_MOUSE	Ras-related protein Rab-11B	Rab11b	0.892495	0.957962	27.1161	26.4297	26.443	27.0061	26.6538	26.4493		26.6629	26.7031	0.0401333	-0.0493942	0.0493942
1460	Q6P5F9	1	13	13	75	Q6P5F9	XPO1_MOUSE	Exportin-1	Xpo1	0.462774	0.741809	23.9075	23.6306	23.9508	24.5457	23.5566	24.1255		23.8296	24.0759	0.2463	-0.334631	0.334631
702	P47753	1	10	8	86	P47753	CAZA1_MOUSE	F-actin-capping protein subunit alpha-1	Capza1	0.704852	0.853952	24.969	25.3914	25.076	25.0197	25.4489	25.1853		25.1455	25.218	0.0725	-0.151902	0.151902
1925	Q8VEK3	1	34	34	422	Q8VEK3	HNRPU_MOUSE	Heterogeneous nuclear ribonucleoprotein U	Hnrnpu	0.263971	0.557376	28.219	28.5599	28.4433	28.4328	28.5876	28.6856		28.4074	28.5687	0.161267	-0.578444	0.578444
1662	Q921Y0;Q8BPB0	2	5	5	51	Q921Y0	MOB1A_MOUSE	MOB kinase activator 1A	Mob1a	0.991105	0.997642	24.7403	23.5091	23.5434	24.1886	23.9255	23.6633		23.9309	23.9258	-0.00513333	-0.00388033	0.00388033
2086	Q99KW3	1	7	7	11	Q99KW3	TARA_MOUSE	TRIO and F-actin-binding protein	Triobp	0.161674	0.436324	21.7062	20.8627	21.6157	21.9125	22.005	21.7119		21.3949	21.8765	0.4816	-0.79136	0.79136
2345	Q9DCL9	1	24	24	235	Q9DCL9	PUR6_MOUSE	Multifunctional protein ADE2	Paics	0.00917368	0.122408	25.7628	25.872	25.9052	26.147	26.213	26.0586		25.8467	26.1395	0.292867	-2.03746	2.03746
1886	Q8R422	1	25	25	118	Q8R422	CD109_MOUSE	CD109 antigen	Cd109	0.552285	0.792324	25.0084	24.0608	24.0651	24.9843	23.4233	23.5847		24.3781	23.9974	-0.380667	-0.257837	0.257837
498	P17427	1	34	28	280	P17427	AP2A2_MOUSE	AP-2 complex subunit alpha-2	Ap2a2	0.295802	0.595062	26.8362	26.6822	26.5012	26.7979	26.9047	26.7171		26.6732	26.8066	0.133367	-0.528999	0.528999
2442	Q9JM76	1	6	6	70	Q9JM76	ARPC3_MOUSE	Actin-related protein 2/3 complex subunit 3	Arpc3	0.145447	0.412177	24.6154	23.9908	23.9494	24.5797	24.5407	24.606		24.1852	24.5755	0.390267	-0.837295	0.837295
664	P39447	1	22	22	99	P39447	ZO1_MOUSE	Tight junction protein ZO-1	Tjp1	0.403472	0.686922	24.403	24.7888	24.2079	24.5156	24.6454	24.7539		24.4666	24.6383	0.171733	-0.394187	0.394187
2135	Q9CPY7	1	21	21	137	Q9CPY7	AMPL_MOUSE	Cytosol aminopeptidase	Lap3	0.321617	0.62152	24.8018	24.523	24.55	24.6834	24.6851	24.8797		24.6249	24.7494	0.124467	-0.492661	0.492661
2329	Q9DBX3	1	11	11	21	Q9DBX3	SUSD2_MOUSE	Sushi domain-containing protein 2	Susd2	0.907165	0.964552	20.7855	20.551	22.5465	20.3966	21.4002	22.4052		21.2943	21.4007	0.106333	-0.0423137	0.0423137
1732	Q8C4Q6	1	2	2	14	Q8C4Q6	AIDA_MOUSE	Axin interactor, dorsalization-associated protein	Aida	0.575373	0.805408	21.0391	20.7743	21.1368	21.1219	21.1526	20.9156		20.9834	21.0634	0.0799667	-0.240051	0.240051
779	P54729	1	4	4	31	P54729	NUB1_MOUSE	NEDD8 ultimate buster 1	Nub1	0.884358	0.953593	21.5326	21.2633	21.5568	21.5887	20.9423	21.7033		21.4509	21.4114	-0.0394667	-0.0533719	0.0533719
829	P60766;Q8R527;Q9ER71	3	12	11	285	P60766	CDC42_MOUSE	Cell division control protein 42 homolog	Cdc42	0.0502527	0.221247	28.58	28.5256	28.4998	28.4177	28.4897	28.4227		28.5351	28.4434	-0.0917667	-1.29884	1.29884
926	P63038	1	25	25	162	P63038	CH60_MOUSE	60 kDa heat shock protein, mitochondrial	Hspd1	0.335925	0.628168	25.1288	25.4157	25.6403	25.1174	25.1191	25.3832		25.3949	25.2066	-0.188367	-0.473758	0.473758
2299	Q9D8U8	1	6	6	10	Q9D8U8	SNX5_MOUSE	Sorting nexin-5	Snx5	0.124877	0.382352	22.273	22.6808	21.2674	22.8855	22.7213	23.1709		22.0737	22.9259	0.852167	-0.903518	0.903518
981	P70444	1	3	3	5	P70444	BID_MOUSE	BH3-interacting domain death agonist	Bid	0.957037	0.985796	21.9682	21.4591	21.411	22.016	21.2418	21.6296		21.6128	21.6291	0.0163667	-0.0190713	0.0190713
1060	P99024	1	36	6	157	P99024	TBB5_MOUSE	Tubulin beta-5 chain	Tubb5	0.0407942	0.2113	27.2444	27.0713	27.2753	27.576	27.3617	27.697		27.197	27.5449	0.3479	-1.3894	1.3894
527	P20444;P68404;P63318	3	5	5	16	P20444	KPCA_MOUSE	Protein kinase C alpha type	Prkca	0.387006	0.672534	22.2913	20.6522	22.5643	19.9019	22.2858	20.6314		21.8359	20.9397	-0.896233	-0.412282	0.412282
2162	Q9CQV8	1	16	8	186	Q9CQV8	1433B_MOUSE	14-3-3 protein beta/alpha	Ywhab	0.567971	0.804577	26.6804	26.0806	26.2735	26.4213	26.4178	26.5324		26.3448	26.4572	0.112333	-0.245674	0.245674
298	O70311	1	14	10	51	O70311	NMT2_MOUSE	Glycylpeptide N-tetradecanoyltransferase 2	Nmt2	0.103859	0.339374	22.6517	22.7565	22.4102	23.7272	22.7886	23.1423		22.6061	23.2194	0.613233	-0.983556	0.983556
1965	Q91X21	1	2	2	7	Q91X21	K2013_MOUSE	Uncharacterized protein KIAA2013	Kiaa2013	0.972926	0.990182	21.3445	20.3911	20.0939	20.7292	20.5564	20.5851		20.6098	20.6236	0.0137333	-0.0119202	0.0119202
836	P61028	1	5	2	37	P61028	RAB8B_MOUSE	Ras-related protein Rab-8B	Rab8b	0.102789	0.337081	24.0512	23.7175	23.6551	23.6149	23.4989	23.4934		23.8079	23.5357	-0.2722	-0.988053	0.988053
952	P68372	1	37	1	914	P68372	TBB4B_MOUSE	Tubulin beta-4B chain	Tubb4b	0.0894495	0.304408	29.5737	29.4383	29.6199	29.9262	29.6536	29.7144		29.544	29.7647	0.220767	-1.04842	1.04842
1760	Q8CFI7	1	18	18	75	Q8CFI7	RPB2_MOUSE	DNA-directed RNA polymerase II subunit RPB2	Polr2b	0.575082	0.806501	24.5491	25.0598	24.6482	24.6575	24.783	24.4918		24.7524	24.6441	-0.108267	-0.24027	0.24027
2438	Q9JLV5	1	13	13	50	Q9JLV5	CUL3_MOUSE	Cullin-3	Cul3	0.191445	0.471421	23.4205	23.2946	23.0062	23.8825	23.5758	23.2731		23.2404	23.5771	0.3367	-0.717956	0.717956
2305	Q9DAS9	1	8	8	84	Q9DAS9	GBG12_MOUSE	Guanine nucleotide-binding protein G(I)/G(S)/G(O) subunit gamma-12	Gng12	0.571779	0.805754	25.8514	25.6533	25.7925	26.0222	26.0736	25.5357		25.7657	25.8772	0.111433	-0.242772	0.242772
613	P30416	1	13	13	86	P30416	FKBP4_MOUSE	Peptidyl-prolyl cis-trans isomerase FKBP4	Fkbp4	0.42494	0.71257	24.7511	24.1862	24.679	24.7718	24.5554	24.8057		24.5388	24.711	0.1722	-0.371672	0.371672
1379	Q62556;Q8K243	2	3	3	39	Q62556	BT1A1_MOUSE	Butyrophilin subfamily 1 member A1	Btn1a1	0.820539	0.922948	24.6033	23.2508	24.0963	24.7846	23.3514	24.2316		23.9835	24.1225	0.139067	-0.0859008	0.0859008
1540	Q7TQH0	1	5	5	11	Q7TQH0	ATX2L_MOUSE	Ataxin-2-like protein	Atxn2l	0.993268	0.998695	22.1852	21.2862	20.5223	21.8704	21.8046	20.3373		21.3312	21.3374	0.0062	-0.00293356	0.00293356
1421	Q64737	1	21	21	132	Q64737	PUR2_MOUSE	Trifunctional purine biosynthetic protein adenosine-3	Gart	0.505981	0.771533	24.9872	24.8589	25.2258	25.2084	24.9324	25.2528		25.024	25.1312	0.107233	-0.295866	0.295866
2335	Q9DC51;P50149;P20612;Q3V3I2;P18872	5	32	20	665	Q9DC51	GNAI3_MOUSE	Guanine nucleotide-binding protein G(k) subunit alpha	Gnai3	0.311362	0.61032	29.4636	29.0587	29.167	29.5773	29.3558	29.2788		29.2298	29.404	0.1742	-0.506734	0.506734
1010	P84104	1	8	7	60	P84104	SRSF3_MOUSE	Serine/arginine-rich splicing factor 3	Srsf3	0.926497	0.969549	23.747	24.3076	24.7844	23.8847	24.3398	24.7283		24.2797	24.3176	0.0379333	-0.033156	0.033156
903	P62852	1	4	4	53	P62852	RS25_MOUSE	40S ribosomal protein S25	Rps25	0.970101	0.991565	23.9623	25.0093	24.566	23.9137	24.8362	24.7372		24.5125	24.4957	-0.0168333	-0.013183	0.013183
2449	Q9QUI0	1	13	5	235	Q9QUI0	RHOA_MOUSE	Transforming protein RhoA	Rhoa	0.769667	0.893761	28.1434	27.6485	27.743	28.1582	27.8609	27.7054		27.845	27.9082	0.0632	-0.113697	0.113697
2389	Q9JHR7	1	24	24	165	Q9JHR7	IDE_MOUSE	Insulin-degrading enzyme	Ide	0.077457	0.283637	25.2393	25.2815	25.2353	25.6951	25.5603	25.3091		25.252	25.5215	0.269467	-1.11094	1.11094
2262	Q9D1Q6	1	4	4	19	Q9D1Q6	ERP44_MOUSE	Endoplasmic reticulum resident protein 44	Erp44	0.524644	0.778895	22.1769	21.86	21.7949	21.8407	21.8383	21.9024		21.9439	21.8605	-0.0834667	-0.280135	0.280135
914	P62918	1	13	13	202	P62918	RL8_MOUSE	60S ribosomal protein L8	Rpl8	0.912631	0.963107	26.9084	27.3629	27.3585	26.4012	27.4911	27.5937		27.2099	27.162	-0.0479333	-0.0397048	0.0397048
529	P21107	1	11	6	60	P21107	TPM3_MOUSE	Tropomyosin alpha-3 chain	Tpm3	0.594307	0.805818	23.8247	24.7406	24.1452	24.2161	24.4975	24.489		24.2368	24.4009	0.164033	-0.225989	0.225989
1507	Q6ZQ38	1	21	21	203	Q6ZQ38	CAND1_MOUSE	Cullin-associated NEDD8-dissociated protein 1	Cand1	0.291762	0.589337	25.526	25.1214	25.3842	25.7443	25.4082	25.4555		25.3439	25.536	0.192133	-0.534971	0.534971
622	P32261	1	10	4	41	P32261	ANT3_MOUSE	Antithrombin-III	Serpinc1	0.758569	0.890202	27.5366	25.8136	26.5813	26.691	26.3145	26.4218		26.6438	26.4758	-0.168067	-0.120005	0.120005
1981	Q91YR7	1	15	15	71	Q91YR7	PRP6_MOUSE	Pre-mRNA-processing factor 6	Prpf6	0.326825	0.621513	23.6505	24.2905	23.8542	24.0547	24.1492	24.2515		23.9317	24.1518	0.220067	-0.485685	0.485685
881	P62317	1	5	5	48	P62317	SMD2_MOUSE	Small nuclear ribonucleoprotein Sm D2	Snrpd2	0.611595	0.811917	24.0575	24.8226	24.7686	24.2215	24.8585	25.1891		24.5496	24.7564	0.2068	-0.213536	0.213536
1215	Q5FWK3	1	14	14	152	Q5FWK3	RHG01_MOUSE	Rho GTPase-activating protein 1	Arhgap1	0.454495	0.738938	25.148	24.8805	24.9437	25.0554	24.8476	24.7836		24.9907	24.8955	-0.0952	-0.342471	0.342471
672	P40336	1	11	11	43	P40336	VP26A_MOUSE	Vacuolar protein sorting-associated protein 26A	Vps26a	0.112256	0.35966	23.8077	22.9115	23.2239	23.9756	23.706	23.9422		23.3144	23.8746	0.560233	-0.94979	0.94979
676	P42208	1	18	18	193	P42208	SEPT2_MOUSE	Septin-2	2019-09-02	0.0275201	0.163372	26.2604	26.3507	26.2752	26.4609	26.4753	26.3755		26.2954	26.4372	0.1418	-1.56035	1.56035
590	P28474;Q64437	2	12	12	97	P28474	ADHX_MOUSE	Alcohol dehydrogenase class-3	Adh5	0.759356	0.890462	24.2702	24.0719	23.7855	24.2642	24.0184	24.0062		24.0425	24.0963	0.0537333	-0.119555	0.119555
738	P49817;P51637	2	8	8	92	P49817	CAV1_MOUSE	Caveolin-1	Cav1	0.987958	0.997311	27.3894	27.6326	26.997	27.3618	27.3173	27.3488		27.3397	27.3426	0.00296667	-0.00526152	0.00526152
2141	Q9CQ80	1	7	7	38	Q9CQ80	VPS25_MOUSE	Vacuolar protein-sorting-associated protein 25	Vps25	0.490494	0.759013	24.3142	22.9946	22.9751	23.2486	22.6153	23.2952		23.428	23.053	-0.374933	-0.309366	0.309366
1616	Q8BH43	1	7	6	50	Q8BH43	WASF2_MOUSE	Wiskott-Aldrich syndrome protein family member 2	Wasf2	0.88809	0.954895	24.7856	24.4002	24.1102	24.6914	24.4636	24.0156		24.432	24.3902	-0.0418	-0.051543	0.051543
2281	Q9D6Z1	1	22	22	231	Q9D6Z1	NOP56_MOUSE	Nucleolar protein 56	Nop56	0.305861	0.60783	26.2901	26.1184	26.1828	25.9915	26.1667	26.1637		26.1971	26.1073	-0.0898	-0.514476	0.514476
254	O35988	1	5	5	42	O35988	SDC4_MOUSE	Syndecan-4	Sdc4	0.944301	0.978514	25.2599	25.7991	25.8131	25.0768	25.864	25.8602		25.624	25.6003	-0.0237	-0.0248896	0.0248896
694	P46664	1	9	9	26	P46664	PURA2_MOUSE	Adenylosuccinate synthetase isozyme 2	Adss	0.594704	0.805112	22.9664	22.1535	22.3752	22.8249	22.6454	20.8606		22.4984	22.1103	-0.388067	-0.225699	0.225699
403	P09055	1	43	43	821	P09055	ITB1_MOUSE	Integrin beta-1	Itgb1	0.82486	0.925732	30.9073	30.4144	30.5011	30.6853	30.7477	30.5089		30.6076	30.6473	0.0397	-0.0836198	0.0836198
1004	P84078	1	17	3	287	P84078	ARF1_MOUSE	ADP-ribosylation factor 1	Arf1	0.936028	0.974897	29.462	28.2049	28.1169	29.0488	28.5012	28.3576		28.5946	28.6359	0.0412667	-0.0287112	0.0287112
265	O54950;Q91WG5	2	10	10	71	O54950	AAKG1_MOUSE	5-AMP-activated protein kinase subunit gamma-1	Prkag1	0.553171	0.792209	25.124	24.2651	24.2933	25.1105	24.5874	24.6215		24.5608	24.7731	0.212333	-0.257141	0.257141
169	O08529	1	26	26	184	O08529	CAN2_MOUSE	Calpain-2 catalytic subunit	Capn2	0.226418	0.519931	25.6343	25.4087	25.7306	25.9158	25.5715	25.9392		25.5912	25.8088	0.217633	-0.645089	0.645089
2549	Q9WV32	1	17	16	206	Q9WV32	ARC1B_MOUSE	Actin-related protein 2/3 complex subunit 1B	Arpc1b	0.192168	0.471416	26.9643	26.4344	26.3716	27.1229	26.774	26.8815		26.5901	26.9261	0.336033	-0.716319	0.716319
400	P08556	1	12	3	154	P08556	RASN_MOUSE	GTPase NRas	Nras	0.428818	0.715314	26.6572	26.6502	26.7452	26.7988	26.5356	26.3968		26.6842	26.5771	-0.107133	-0.367727	0.367727
1701	Q8BWY3	1	13	13	45	Q8BWY3	ERF1_MOUSE	Eukaryotic peptide chain release factor subunit 1	Etf1	0.232574	0.521973	24.0315	23.5153	23.8749	24.3608	23.7826	24.274		23.8072	24.1391	0.3319	-0.633439	0.633439
1332	Q61749	1	6	6	10	Q61749	EI2BD_MOUSE	Translation initiation factor eIF-2B subunit delta	Eif2b4	0.989035	0.996788	22.814	22.6216	20.0634	22.71	22.4338	20.3039		21.833	21.8159	-0.0171	-0.00478834	0.00478834
2616	Q9Z2N8;Q99MR0	2	6	6	16	Q9Z2N8	ACL6A_MOUSE	Actin-like protein 6A	Actl6a	0.989333	0.99643	19.8638	22.6131	23.048	22.8082	20.1013	22.5592		21.8416	21.8229	-0.0187333	-0.0046575	0.0046575
1919	Q8VE70	1	5	5	15	Q8VE70	PDC10_MOUSE	Programmed cell death protein 10	Pdcd10	0.383624	0.670326	22.8793	20.7692	22.8979	19.5101	23.1475	19.935		22.1821	20.8642	-1.31793	-0.416094	0.416094
9	A2ASQ1	1	67	67	667	A2ASQ1	AGRIN_MOUSE	Agrin	Agrn	0.0265643	0.162265	26.8856	27.6564	27.7487	26.198	26.464	26.5818		27.4302	26.4146	-1.01563	-1.5757	1.5757
994	P80316	1	28	28	350	P80316	TCPE_MOUSE	T-complex protein 1 subunit epsilon	Cct5	0.082996	0.29027	26.9763	26.9654	26.9075	27.0634	27.1131	27.3909		26.9497	27.1891	0.2394	-1.08094	1.08094
2208	Q9CY66	1	5	5	66	Q9CY66	GAR1_MOUSE	H/ACA ribonucleoprotein complex subunit 1	Gar1	0.863503	0.942225	24.0073	24.2372	24.3102	23.9454	24.1341	24.592		24.1849	24.2238	0.0389333	-0.0637361	0.0637361
2403	Q9JIS8	1	14	9	79	Q9JIS8	S12A4_MOUSE	Solute carrier family 12 member 4	Slc12a4	0.583072	0.804658	24.1625	22.5114	23.355	23.9349	23.358	23.6394		23.343	23.6441	0.301133	-0.234278	0.234278
299	O70318	1	44	41	437	O70318	E41L2_MOUSE	Band 4.1-like protein 2	Epb41l2	0.00323452	0.123918	26.961	27.1373	27.11	27.4464	27.5622	27.6218		27.0694	27.5435	0.474033	-2.49019	2.49019
2418	Q9JJY3	1	14	14	144	Q9JJY3	NSMA2_MOUSE	Sphingomyelin phosphodiesterase 3	Smpd3	0.511023	0.774999	25.8157	25.3689	25.5176	25.6893	25.1512	25.422		25.5674	25.4208	-0.146567	-0.29156	0.29156
1135	Q3THS6;Q91X83	2	8	8	62	Q3THS6	METK2_MOUSE	S-adenosylmethionine synthase isoform type-2	Mat2a	0.0526479	0.230184	24.4246	24.1061	24.2378	24.6781	24.4395	24.6001		24.2562	24.5726	0.3164	-1.27862	1.27862
1588	Q80ZA4	1	40	40	105	Q80ZA4	PKHL1_MOUSE	Fibrocystin-L	Pkhd1l1	0.925845	0.969284	26.6335	25.2946	25.4011	26.2788	25.7466	25.4504		25.7764	25.8253	0.0488667	-0.0334617	0.0334617
1620	Q8BH64	1	38	35	313	Q8BH64	EHD2_MOUSE	EH domain-containing protein 2	Ehd2	0.821225	0.923184	27.9364	27.4638	27.5313	27.7614	27.6463	27.6346		27.6438	27.6808	0.0369333	-0.0855378	0.0855378
1639	Q8BKC5;Q8BIV3	2	28	28	196	Q8BKC5	IPO5_MOUSE	Importin-5	Ipo5	0.196545	0.476777	25.8232	24.8761	25.236	26.1664	25.4731	25.8821		25.3118	25.8405	0.528767	-0.706538	0.706538
1929	Q8VHK9	1	9	9	44	Q8VHK9	DHX36_MOUSE	ATP-dependent RNA helicase DHX36	Dhx36	0.65757	0.833341	23.5888	23.0779	23.1039	22.714	23.2157	23.4491		23.2569	23.1263	-0.1306	-0.182058	0.182058
1227	Q5SWD9	1	14	14	97	Q5SWD9	TSR1_MOUSE	Pre-rRNA-processing protein TSR1 homolog	Tsr1	0.45868	0.741123	24.7485	25.1249	24.3013	24.706	24.9693	25.1718		24.7249	24.949	0.224133	-0.33849	0.33849
2433	Q9JLB2	1	20	20	63	Q9JLB2	MPP5_MOUSE	MAGUK p55 subfamily member 5	Mpp5	0.533097	0.784625	24.2618	22.9756	24.5096	24.5015	24.1202	24.1302		23.9157	24.2506	0.334967	-0.273194	0.273194
377	P05480;P08103;Q62270;P06240	4	23	16	163	P05480	SRC_MOUSE	Neuronal proto-oncogene tyrosine-protein kinase Src	Src	0.673867	0.843303	26.3691	26.1802	26.2765	26.1862	26.2413	26.3096		26.2753	26.2457	-0.0295667	-0.171426	0.171426
639	P35293	1	14	14	136	P35293	RAB18_MOUSE	Ras-related protein Rab-18	Rab18	0.18128	0.457254	25.3031	25.2146	25.3231	25.2805	25.1312	24.9854		25.2803	25.1324	-0.1479	-0.74165	0.74165
2127	Q99PV0	1	81	81	569	Q99PV0	PRP8_MOUSE	Pre-mRNA-processing-splicing factor 8	Prpf8	0.136294	0.404474	27.2372	27.3211	26.7917	27.5354	27.4975	27.3119		27.1167	27.4483	0.3316	-0.865523	0.865523
2167	Q9CQX5	1	3	3	12	Q9CQX5	CLDN1_MOUSE	Claudin domain-containing protein 1	Cldnd1	0.980334	0.993214	24.1948	20.45	23.3013	23.7746	20.6615	23.3923		22.6487	22.6095	-0.0392333	-0.00862593	0.00862593
577	P27046	1	19	19	38	P27046	MA2A1_MOUSE	Alpha-mannosidase 2	Man2a1	0.534197	0.784833	22.2669	22.108	21.2652	20.9033	22.0624	21.7287		21.88	21.5648	-0.315233	-0.272299	0.272299
1483	Q6PGC1	1	12	12	57	Q6PGC1	DHX29_MOUSE	ATP-dependent RNA helicase DHX29	Dhx29	0.443607	0.726497	22.9321	23.0161	23.2567	22.9158	23.3898	23.3625		23.0683	23.2227	0.1544	-0.353002	0.353002
2604	Q9Z1Z2	1	11	11	72	Q9Z1Z2	STRAP_MOUSE	Serine-threonine kinase receptor-associated protein	Strap	0.769559	0.894103	23.874	23.544	23.9172	24.1708	23.8324	23.5368		23.7784	23.8467	0.0682667	-0.113758	0.113758
897	P62821	1	16	9	268	P62821	RAB1A_MOUSE	Ras-related protein Rab-1A	Rab1A	0.767589	0.893525	28.046	27.6234	27.2584	27.753	27.5901	27.3405		27.6426	27.5612	-0.0814	-0.114871	0.114871
2491	Q9QZQ1	1	28	28	154	Q9QZQ1	AFAD_MOUSE	Afadin	Afdn	0.0172002	0.133987	25.4261	25.372	25.1895	25.8937	25.658	25.6701		25.3292	25.7406	0.4114	-1.76447	1.76447
923	P63024;P63044	2	6	6	64	P63024	VAMP3_MOUSE	Vesicle-associated membrane protein 3	Vamp3	0.96143	0.988588	25.6812	25.6581	25.0225	25.3988	25.7181	25.2042		25.4539	25.4404	-0.0135667	-0.0170823	0.0170823
2346	Q9DCN2	1	15	15	120	Q9DCN2	NB5R3_MOUSE	NADH-cytochrome b5 reductase 3	Cyb5r3	0.394535	0.678015	26.1716	26.1927	25.9518	26.1826	25.8837	25.8933		26.1054	25.9865	-0.118833	-0.403914	0.403914
1711	Q8BYC6	1	11	9	31	Q8BYC6	TAOK3_MOUSE	Serine/threonine-protein kinase TAO3	Taok3	0.806719	0.914377	22.9991	22.7138	22.8292	23.1808	22.8491	22.6499		22.8474	22.8933	0.0459	-0.0932777	0.0932777
2448	Q9JMH9	1	39	39	171	Q9JMH9	MY18A_MOUSE	Unconventional myosin-XVIIIa	Myo18a	0.633367	0.817613	23.9392	24.7157	24.0817	24.1923	24.683	24.2966		24.2455	24.3906	0.1451	-0.198345	0.198345
835	P61027	1	7	6	101	P61027	RAB10_MOUSE	Ras-related protein Rab-10	Rab10	0.940639	0.977774	26.0063	25.5096	25.4502	25.7318	25.6189	25.5719		25.6554	25.6409	-0.0145	-0.026577	0.026577
390	P07901	1	45	34	440	P07901	HS90A_MOUSE	Heat shock protein HSP 90-alpha	Hsp90aa1	0.228603	0.519389	27.9819	27.7157	27.7831	28.0401	27.9035	27.923		27.8269	27.9555	0.128633	-0.640918	0.640918
2611	Q9Z2H5	1	12	11	48	Q9Z2H5	E41L1_MOUSE	Band 4.1-like protein 1	Epb41l1	0.928542	0.970733	22.6332	20.8954	21.9112	22.4683	21.1897	21.9612		21.8133	21.8731	0.0598	-0.0321984	0.0321984
1904	Q8VCM7	1	4	4	34	Q8VCM7	FIBG_MOUSE	Fibrinogen gamma chain	Fgg	0.515612	0.776572	24.7481	24.9089	24.1006	24.6456	24.4909	23.9075		24.5859	24.348	-0.237867	-0.287677	0.287677
1338	Q61881	1	34	34	262	Q61881	MCM7_MOUSE	DNA replication licensing factor MCM7	Mcm7	0.37546	0.664	25.5392	25.7552	25.5834	25.9498	25.6412	25.6489		25.6259	25.7466	0.1207	-0.425436	0.425436
2479	Q9QYJ3	1	6	6	5	Q9QYJ3	DNJB1_MOUSE	DnaJ homolog subfamily B member 1	Dnajb1	0.759427	0.889835	19.3476	21.0649	21.6939	21.0604	20.8405	20.8983		20.7021	20.9331	0.230933	-0.119514	0.119514
2554	Q9WV70	1	3	3	24	Q9WV70	NOC2L_MOUSE	Nucleolar complex protein 2 homolog	Noc2l	0.871097	0.946587	22.7054	22.3558	22.0096	22.5112	22.2757	22.1671		22.3569	22.318	-0.0389333	-0.0599335	0.0599335
196	O08917	1	13	13	78	O08917	FLOT1_MOUSE	Flotillin-1	Flot1	0.725066	0.867528	24.5236	23.7642	23.9811	24.3492	24.2531	23.9554		24.0896	24.1859	0.0962667	-0.139622	0.139622
1309	Q61490	1	22	22	150	Q61490	CD166_MOUSE	CD166 antigen	Alcam	0.615414	0.812934	27.0019	25.9786	26.2259	26.5001	26.1902	25.9498		26.4021	26.2134	-0.188767	-0.210833	0.210833
992	P80314	1	31	31	407	P80314	TCPB_MOUSE	T-complex protein 1 subunit beta	Cct2	0.000768959	0.12275	27.452	27.3926	27.3244	27.8256	27.7479	27.8128		27.3897	27.7954	0.405767	-3.1141	3.1141
1077	Q01853	1	60	60	811	Q01853	TERA_MOUSE	Transitional endoplasmic reticulum ATPase	Vcp	0.624052	0.817331	28.0114	28.6685	27.8608	28.2929	29.1191	27.8423		28.1802	28.4181	0.237867	-0.204779	0.204779
1435	Q6DFW4	1	16	16	151	Q6DFW4	NOP58_MOUSE	Nucleolar protein 58	Nop58	0.491685	0.756997	25.7408	25.7326	25.7633	25.9363	25.3274	25.5711		25.7456	25.6116	-0.133967	-0.308313	0.308313
190	O08807	1	6	4	35	O08807	PRDX4_MOUSE	Peroxiredoxin-4	Prdx4	0.617306	0.812769	26.3533	25.3722	21.0767	26.7372	21.7159	20.2044		24.2674	22.8858	-1.38157	-0.2095	0.2095
716	P47963	1	13	13	141	P47963	RL13_MOUSE	60S ribosomal protein L13	Rpl13	0.194532	0.475366	26.8322	26.7287	26.7986	26.7507	27.0528	27.0339		26.7865	26.9458	0.1593	-0.711009	0.711009
1939	Q91V41	1	18	18	147	Q91V41	RAB14_MOUSE	Ras-related protein Rab-14	Rab14	0.358632	0.64578	26.0129	26.284	25.9483	26.0359	25.9621	25.907		26.0817	25.9683	-0.1134	-0.445351	0.445351
1995	Q920E5	1	9	9	27	Q920E5	FPPS_MOUSE	Farnesyl pyrophosphate synthase	Fdps	0.827987	0.928362	23.0459	20.5068	22.7365	23.6156	22.5987	20.8636		22.0964	22.3593	0.2629	-0.0819765	0.0819765
1431	Q6A068	1	2	2	7	Q6A068	CDC5L_MOUSE	Cell division cycle 5-like protein	Cdc5l	0.911058	0.964821	20.6769	21.7377	21.132	21.222	21.5747	20.6005		21.1822	21.1324	-0.0498	-0.040454	0.040454
2181	Q9CSH3	1	3	3	24	Q9CSH3	RRP44_MOUSE	Exosome complex exonuclease RRP44	Dis3	0.722844	0.865566	21.3769	21.1037	21.5301	21.2072	21.331	21.323		21.3369	21.2871	-0.0498333	-0.140955	0.140955
1022	P97370	1	16	16	297	P97370	AT1B3_MOUSE	Sodium/potassium-transporting ATPase subunit beta-3	Atp1b3	0.738705	0.877412	27.4153	26.9351	27.1683	27.2848	26.761	27.2395		27.1729	27.0951	-0.0778	-0.131529	0.131529
1300	Q61316	1	32	30	199	Q61316	HSP74_MOUSE	Heat shock 70 kDa protein 4	Hspa4	0.0255173	0.157462	26.0347	26.0854	25.9825	26.2416	26.3856	26.1805		26.0342	26.2692	0.235033	-1.59317	1.59317
230	O35382	1	7	7	67	O35382	EXOC4_MOUSE	Exocyst complex component 4	Exoc4	0.0377494	0.200825	22.5084	22.2377	22.7329	23.0996	22.838	23.0432		22.493	22.9936	0.5006	-1.42309	1.42309
1039	P97477	1	3	3	23	P97477	AURKA_MOUSE	Aurora kinase A	Aurka	0.675977	0.844841	21.8689	21.8385	21.8973	21.7041	21.8181	21.9743		21.8682	21.8322	-0.0360667	-0.170068	0.170068
1174	Q3UMF0	1	20	20	95	Q3UMF0	COBL1_MOUSE	Cordon-bleu protein-like 1	Cobll1	0.201953	0.483501	24.9117	24.6761	24.3892	25.1281	24.6894	25.114		24.659	24.9772	0.318167	-0.69475	0.69475
951	P68369;P05214	2	31	1	628	P68369	TBA1A_MOUSE	Tubulin alpha-1A chain	Tuba1a	0.0420844	0.211984	29.5588	29.4691	29.7293	29.9629	29.7884	29.8269		29.5857	29.8594	0.273667	-1.37588	1.37588
175	O08582	1	9	9	52	O08582	GTPB1_MOUSE	GTP-binding protein 1	Gtpbp1	0.65393	0.830392	23.0142	22.7956	23.0838	22.9157	22.9804	23.163		22.9645	23.0197	0.0551667	-0.184469	0.184469
775	P54071	1	14	13	108	P54071	IDHP_MOUSE	Isocitrate dehydrogenase [NADP], mitochondrial	Idh2	0.793974	0.908808	23.755	23.9072	24.3277	24.3041	23.7415	24.1449		23.9966	24.0635	0.0668667	-0.100194	0.100194
609	P29595	1	2	2	19	P29595	NEDD8_MOUSE	NEDD8	Nedd8	0.404631	0.688843	22.6042	22.045	19.7552	22.5024	22.3377	22.0287		21.4681	22.2896	0.821467	-0.392941	0.392941
1950	Q91VR5	1	8	8	60	Q91VR5	DDX1_MOUSE	ATP-dependent RNA helicase DDX1	Ddx1	0.982349	0.994232	23.0632	23.5804	23.5689	23.508	22.9665	23.7183		23.4042	23.3976	-0.00656667	-0.00773419	0.00773419
2156	Q9CQM2	1	2	2	20	Q9CQM2	ERD22_MOUSE	ER lumen protein-retaining receptor 2	Kdelr2	0.440031	0.723337	21.8995	21.5068	20.5103	22.8341	21.3743	21.3551		21.3055	21.8545	0.548967	-0.356517	0.356517
2092	Q99LC8	1	2	2	8	Q99LC8	EI2BA_MOUSE	Translation initiation factor eIF-2B subunit alpha	Eif2b1	0.927551	0.970201	20.7364	21.1474	20.9155	20.5351	20.1155	22.3509		20.9331	21.0005	0.0674	-0.0326622	0.0326622
2397	Q9JIF0;Q6PAK3	2	8	8	42	Q9JIF0	ANM1_MOUSE	Protein arginine N-methyltransferase 1	Prmt1	0.253622	0.546883	22.1876	22.2492	22.0082	22.3422	20.5756	21.4686		22.1483	21.4621	-0.6862	-0.595813	0.595813
1001	P83882	1	3	3	44	P83882	RL36A_MOUSE	60S ribosomal protein L36a	Rpl36a	0.61301	0.812355	23.7077	24.4901	24.4448	23.9001	24.563	24.7824		24.2142	24.4152	0.200967	-0.212532	0.212532
2094	Q99LD8	1	9	9	64	Q99LD8	DDAH2_MOUSE	N(G),N(G)-dimethylarginine dimethylaminohydrolase 2	Ddah2	0.0110913	0.122655	23.3629	23.3342	23.4429	23.1539	23.2437	23.1659		23.38	23.1878	-0.192167	-1.95502	1.95502
1684	Q8BU31	1	12	6	136	Q8BU31	RAP2C_MOUSE	Ras-related protein Rap-2c	Rap2c	0.443977	0.726342	26.1564	25.659	25.7553	26.0979	26.0428	25.8591		25.8569	25.9999	0.143033	-0.35264	0.35264
1597	Q8BFW7	1	12	12	70	Q8BFW7	LPP_MOUSE	Lipoma-preferred partner homolog	Lpp	0.427411	0.71479	24.6958	24.3151	24.7402	24.9406	24.4383	24.9419		24.5837	24.7736	0.1899	-0.369154	0.369154
1190	Q3V0J1	1	7	7	24	Q3V0J1	TM237_MOUSE	Transmembrane protein 237	Tmem237	0.866484	0.945066	23.0797	22.6963	23.4795	23.5956	22.8935	22.9386		23.0852	23.1426	0.0574	-0.0622395	0.0622395
410	P0C0A3	1	2	2	12	P0C0A3	CHMP6_MOUSE	Charged multivesicular body protein 6	Chmp6	0.956046	0.986234	23.2374	20.6569	23.4555	21.2053	23.2567	22.6966		22.4499	22.3862	-0.0637333	-0.0195212	0.0195212
2228	Q9CZT8	1	5	4	48	Q9CZT8	RAB3B_MOUSE	Ras-related protein Rab-3B	Rab3b	0.480215	0.751923	23.4957	23.2884	23.3228	23.7623	23.2208	23.5185		23.369	23.5005	0.131567	-0.318564	0.318564
1142	Q3TW96;Q91YN5	2	15	15	87	Q3TW96	UAP1L_MOUSE	UDP-N-acetylhexosamine pyrophosphorylase-like protein 1	Uap1l1	0.0387248	0.204241	23.3685	23.4364	23.1901	23.687	23.5834	23.5226		23.3317	23.5977	0.266	-1.41201	1.41201
566	P26039;Q71LX4	2	88	88	912	P26039	TLN1_MOUSE	Talin-1	Tln1	0.0510484	0.224386	28.0711	28.088	28.1803	28.2759	28.2838	28.5336		28.1131	28.3644	0.2513	-1.29202	1.29202
530	P21278	1	20	11	306	P21278	GNA11_MOUSE	Guanine nucleotide-binding protein subunit alpha-11	Gna11	0.6137	0.812335	27.6279	26.8716	26.9639	27.4067	27.2387	27.2206		27.1545	27.2887	0.1342	-0.212044	0.212044
407	P09411;P09041	2	21	21	423	P09411	PGK1_MOUSE	Phosphoglycerate kinase 1	Pgk1	0.23086	0.519602	27.5136	27.501	27.6814	27.7575	27.8602	27.5437		27.5653	27.7205	0.155133	-0.636651	0.636651
1755	Q8CDN6	1	11	11	80	Q8CDN6	TXNL1_MOUSE	Thioredoxin-like protein 1	Txnl1	0.321652	0.620749	24.4333	24.4687	24.6711	24.6684	24.5203	24.6967		24.5244	24.6285	0.1041	-0.492614	0.492614
380	P06745	1	23	15	257	P06745	G6PI_MOUSE	Glucose-6-phosphate isomerase	Gpi	0.528973	0.781708	26.9537	27.1239	26.9827	26.87	26.9567	27.0714		27.0201	26.966	-0.0540667	-0.276566	0.276566
739	P50247	1	25	25	267	P50247	SAHH_MOUSE	Adenosylhomocysteinase	Ahcy	0.938153	0.975985	26.7103	26.4897	26.2754	26.6385	26.4701	26.4024		26.4918	26.5037	0.0118667	-0.0277263	0.0277263
773	P53994;P59279	2	14	14	230	P53994	RAB2A_MOUSE	Ras-related protein Rab-2A	Rab2a	0.578196	0.804206	26.884	26.6341	26.727	26.8777	26.6094	26.5239		26.7484	26.6703	-0.0780333	-0.237925	0.237925
1038	P97464	1	26	26	380	P97464	EXT1_MOUSE	Exostosin-1	Ext1	0.00833427	0.124128	28.4795	28.2616	28.4785	27.8049	27.8362	28.0477		28.4065	27.8963	-0.510267	-2.07913	2.07913
704	P47757	1	16	16	140	P47757	CAPZB_MOUSE	F-actin-capping protein subunit beta	Capzb	0.085282	0.295072	26.2634	26.1062	25.9917	26.5103	26.33	26.2605		26.1204	26.3669	0.2465	-1.06914	1.06914
2221	Q9CZD3	1	27	27	270	Q9CZD3	GARS_MOUSE	Glycine--tRNA ligase	Gars	0.0906971	0.306452	25.9511	25.6351	25.7896	26.2145	26.0221	25.9463		25.7919	26.061	0.269033	-1.04241	1.04241
324	O88456;Q9D7J7	2	10	10	64	O88456	CPNS1_MOUSE	Calpain small subunit 1	Capns1	0.816082	0.91956	24.3257	23.5477	24.54	24.3556	24.088	24.2016		24.1378	24.2151	0.0772667	-0.0882662	0.0882662
1486	Q6PGH1	1	3	3	24	Q6PGH1	BUD31_MOUSE	Protein BUD31 homolog	Bud31	0.0984832	0.324481	21.6636	21.6388	21.6949	21.7543	22.2377	21.923		21.6658	21.9717	0.3059	-1.00664	1.00664
492	P16858;Q64467	2	25	25	827	P16858	G3P_MOUSE	Glyceraldehyde-3-phosphate dehydrogenase	Gapdh	0.0496004	0.217473	31.1025	30.9582	31.1636	31.2988	31.2889	31.2039		31.0748	31.2639	0.1891	-1.30451	1.30451
772	P53986	1	10	10	153	P53986	MOT1_MOUSE	Monocarboxylate transporter 1	Slc16a1	0.977478	0.992883	27.3349	26.922	26.928	26.9384	27.3452	26.9188		27.0616	27.0675	0.00583333	-0.00989301	0.00989301
307	O70458	1	3	3	21	O70458	OSMR_MOUSE	Oncostatin-M-specific receptor subunit beta	Osmr	0.122988	0.376373	20.9249	20.9417	21.0111	21.2715	20.9718	21.1729		20.9592	21.1387	0.1795	-0.910137	0.910137
2509	Q9R0Y5	1	9	9	90	Q9R0Y5	KAD1_MOUSE	Adenylate kinase isoenzyme 1	Ak1	0.634471	0.818044	23.2805	23.6023	23.6469	23.5881	23.555	23.5652		23.5099	23.5694	0.0595333	-0.197588	0.197588
883	P62331	1	12	12	131	P62331	ARF6_MOUSE	ADP-ribosylation factor 6	Arf6	0.814064	0.917955	26.8055	25.8684	25.7663	26.5102	26.2148	25.9891		26.1467	26.238	0.0913	-0.0893415	0.0893415
2595	Q9Z1N5	1	18	7	20	Q9Z1N5	DX39B_MOUSE	Spliceosome RNA helicase Ddx39b	Ddx39b	0.932861	0.972928	22.0183	22.8849	20.6119	22.3059	20.7684	22.2179		21.8384	21.7641	-0.0743	-0.0301831	0.0301831
2202	Q9CXW3	1	11	11	68	Q9CXW3	CYBP_MOUSE	Calcyclin-binding protein	Cacybp	0.177757	0.452797	24.99	24.5916	24.8344	25.121	25.1567	24.864		24.8053	25.0472	0.2419	-0.750173	0.750173
1063	P99029	1	10	10	110	P99029	PRDX5_MOUSE	Peroxiredoxin-5, mitochondrial	Prdx5	0.376452	0.664659	24.9762	25.3347	24.9801	25.1598	24.8981	24.7019		25.097	24.9199	-0.177067	-0.42429	0.42429
308	O70475	1	18	18	134	O70475	UGDH_MOUSE	UDP-glucose 6-dehydrogenase	Ugdh	0.772361	0.896313	24.5582	24.5119	24.4944	24.805	24.1945	24.3973		24.5215	24.4656	-0.0559	-0.11218	0.11218
993	P80315	1	32	32	334	P80315	TCPD_MOUSE	T-complex protein 1 subunit delta	Cct4	0.0125005	0.119415	27.2549	27.1129	27.1175	27.4014	27.4018	27.5444		27.1618	27.4492	0.287433	-1.90307	1.90307
950	P68368	1	23	6	121	P68368	TBA4A_MOUSE	Tubulin alpha-4A chain	Tuba4a	0.700686	0.856135	26.6529	26.5154	26.4562	26.4762	26.5764	26.4898		26.5415	26.5141	-0.0273667	-0.154477	0.154477
158	E9Q7D5	1	3	3	18	E9Q7D5	ARHG5_MOUSE	Rho guanine nucleotide exchange factor 5	Arhgef5	0.576353	0.804941	20.549	20.7369	20.308	20.3856	20.4446	20.5256		20.5313	20.4519	-0.0793667	-0.239311	0.239311
1428	Q69ZF7	1	13	9	50	Q69ZF7	CNNM4_MOUSE	Metal transporter CNNM4	Cnnm4	0.345278	0.633976	23.9863	22.4294	23.3814	24.1418	23.3378	23.9685		23.2657	23.816	0.550333	-0.461831	0.461831
2123	Q99PG2	1	5	5	46	Q99PG2	OGFR_MOUSE	Opioid growth factor receptor	Ogfr	0.0699552	0.275287	21.6042	22.0955	22.0649	22.2601	22.3092	22.4117		21.9215	22.327	0.405467	-1.15518	1.15518
517	P19096	1	58	58	327	P19096	FAS_MOUSE	Fatty acid synthase	Fasn	0.0476306	0.214313	25.9612	25.8664	25.8293	26.3562	26.0171	26.1777		25.8856	26.1837	0.298033	-1.32211	1.32211
1319	Q61595	1	6	6	30	Q61595	KTN1_MOUSE	Kinectin	Ktn1	0.1397	0.405463	20.7019	21.3959	21.36	21.4525	22.1533	21.5755		21.1526	21.7271	0.5745	-0.854804	0.854804
238	O35607	1	4	4	14	O35607	BMPR2_MOUSE	Bone morphogenetic protein receptor type-2	Bmpr2	0.842064	0.936121	22.5029	21.7432	21.7551	22.4545	22.0944	21.1584		22.0004	21.9024	-0.0979667	-0.0746549	0.0746549
787	P55264	1	7	7	41	P55264	ADK_MOUSE	Adenosine kinase	Adk	0.633466	0.817051	25.4333	25.8057	25.9483	25.6508	25.72	26.1579		25.7291	25.8429	0.1138	-0.198277	0.198277
998	P82198	1	4	4	20	P82198	BGH3_MOUSE	Transforming growth factor-beta-induced protein ig-h3	Tgfbi	0.0468328	0.212584	22.4631	21.9999	21.9981	21.7374	21.6919	21.7087		22.1537	21.7127	-0.441033	-1.32945	1.32945
2125	Q99PT1	1	11	11	200	Q99PT1	GDIR1_MOUSE	Rho GDP-dissociation inhibitor 1	Arhgdia	0.854583	0.940765	27.6332	27.2142	26.9709	27.4067	27.2321	27.0511		27.2728	27.23	-0.0428	-0.0682458	0.0682458
2339	Q9DCD0	1	20	20	180	Q9DCD0	6PGD_MOUSE	6-phosphogluconate dehydrogenase, decarboxylating	Pgd	0.171216	0.445203	26.6427	26.6123	26.6017	26.929	26.6468	26.7116		26.6189	26.7625	0.143567	-0.766456	0.766456
2079	Q99KJ8	1	8	8	32	Q99KJ8	DCTN2_MOUSE	Dynactin subunit 2	Dctn2	0.971633	0.991529	23.6032	23.9071	23.6205	23.8565	23.5052	23.7857		23.7103	23.7158	0.00553333	-0.0124977	0.0124977
620	P32067	1	27	27	410	P32067	LA_MOUSE	Lupus La protein homolog	Ssb	0.0411418	0.211289	27.4701	27.6964	27.6443	27.1239	27.4007	27.3284		27.6036	27.2843	-0.319267	-1.38572	1.38572
712	P47915	1	2	2	32	P47915	RL29_MOUSE	60S ribosomal protein L29	Rpl29	0.541813	0.787626	22.9542	22.9548	22.5551	23.1523	22.6658	23.0427		22.8214	22.9536	0.132233	-0.266151	0.266151
232	O35516	1	14	14	48	O35516	NOTC2_MOUSE	Neurogenic locus notch homolog protein 2	Notch2	0.998212	0.999882	24.5721	22.3748	23.2558	24.1557	23.0954	22.9569		23.4009	23.4027	0.00176667	-0.000777214	0.000777214
1979	Q91YQ5	1	22	22	127	Q91YQ5	RPN1_MOUSE	Dolichyl-diphosphooligosaccharide--protein glycosyltransferase subunit 1	Rpn1	0.0275091	0.164232	26.548	26.4235	26.5833	26.3722	26.244	26.1786		26.5183	26.2649	-0.253333	-1.56052	1.56052
655	P36536	1	6	4	70	P36536	SAR1A_MOUSE	GTP-binding protein SAR1a	Sar1a	0.35596	0.647303	23.5103	23.2633	23.7874	23.4305	23.5034	22.6532		23.5203	23.1957	-0.324633	-0.448599	0.448599
830	P60843	1	31	17	379	P60843	IF4A1_MOUSE	Eukaryotic initiation factor 4A-I	Eif4a1	0.00243975	0.140889	27.9232	27.9472	28.0205	28.3336	28.2166	28.3326		27.9636	28.2943	0.330633	-2.61265	2.61265
2021	Q922K7	1	20	20	155	Q922K7	NOP2_MOUSE	Probable 28S rRNA (cytosine-C(5))-methyltransferase	Nop2	0.468322	0.746347	26.6877	26.1072	26.6879	26.3585	26.1776	26.445		26.4943	26.327	-0.167233	-0.329455	0.329455
1125	Q3B7Z2	1	12	12	41	Q3B7Z2	OSBP1_MOUSE	Oxysterol-binding protein 1	Osbp	0.00210814	0.137176	23.6779	23.5006	23.378	24.3011	24.3521	24.601		23.5188	24.4181	0.899233	-2.6761	2.6761
2398	Q9JIF7	1	21	21	178	Q9JIF7	COPB_MOUSE	Coatomer subunit beta	Copb1	0.230528	0.519736	25.0982	25.1727	24.9595	25.2089	25.09	25.3056		25.0768	25.2015	0.1247	-0.637276	0.637276
2007	Q921M7;Q8BHZ0	2	13	13	43	Q921M7	FA49B_MOUSE	Protein FAM49B	Fam49b	0.805701	0.914976	24.4146	23.4963	23.4122	23.9507	23.5527	23.5455		23.7744	23.683	-0.0914	-0.0938261	0.0938261
1262	Q60864	1	28	28	300	Q60864	STIP1_MOUSE	Stress-induced-phosphoprotein 1	Stip1	0.537413	0.786382	27.204	27.2732	27.2719	27.1715	27.1429	27.3166		27.2497	27.2103	-0.0393667	-0.269692	0.269692
2485	Q9QZD9	1	10	10	58	Q9QZD9	EIF3I_MOUSE	Eukaryotic translation initiation factor 3 subunit I	Eif3i	0.511597	0.773773	23.6957	23.7384	24.1618	24.0096	23.9247	23.9874		23.8653	23.9739	0.1086	-0.291072	0.291072
1949	Q91VM5;Q9WV02	2	3	3	26	Q91VM5	RMXL1_MOUSE	RNA binding motif protein, X-linked-like-1	Rbmxl1	0.756079	0.889568	20.7056	22.5374	22.8747	20.0311	22.0385	22.955		22.0392	21.6749	-0.364367	-0.121433	0.121433
1798	Q8JZQ9	1	29	29	258	Q8JZQ9	EIF3B_MOUSE	Eukaryotic translation initiation factor 3 subunit B	Eif3b	0.010966	0.124807	25.964	26.0686	25.8369	26.2707	26.2439	26.2619		25.9565	26.2588	0.302333	-1.95995	1.95995
2069	Q99K48	1	14	12	101	Q99K48	NONO_MOUSE	Non-POU domain-containing octamer-binding protein	Nono	0.105604	0.343291	23.9658	24.4003	24.1484	24.2857	24.6736	24.7697		24.1715	24.5763	0.404833	-0.97632	0.97632
333	O88587	1	7	7	25	O88587	COMT_MOUSE	Catechol O-methyltransferase	Comt	0.747589	0.885304	23.4278	22.1843	22.7021	23.0444	22.4963	22.3398		22.7714	22.6268	-0.144567	-0.126337	0.126337
2238	Q9D0F3	1	8	8	56	Q9D0F3	LMAN1_MOUSE	Protein ERGIC-53	Lman1	0.104586	0.339961	24.6591	24.4086	24.5575	24.3467	24.416	24.3888		24.5417	24.3838	-0.1579	-0.980526	0.980526
226	O35345	1	6	3	44	O35345	IMA7_MOUSE	Importin subunit alpha-7	Kpna6	0.131153	0.398278	24.1383	23.5522	23.4114	24.5056	24.1008	24.0207		23.7006	24.209	0.5084	-0.882222	0.882222
752	P51432	1	14	14	58	P51432	PLCB3_MOUSE	1-phosphatidylinositol 4,5-bisphosphate phosphodiesterase beta-3	Plcb3	0.298228	0.598407	24.6248	25.3596	25.1161	25.3646	25.0957	25.5452		25.0335	25.3352	0.301667	-0.525452	0.525452
761	P51912	1	7	7	75	P51912	AAAT_MOUSE	Neutral amino acid transporter B(0)	Slc1a5	0.691006	0.856349	24.7969	24.3377	24.1752	24.5395	24.4292	24.5872		24.4366	24.5186	0.0820333	-0.160518	0.160518
278	O55111	1	3	3	11	O55111	DSG2_MOUSE	Desmoglein-2	Dsg2	0.942434	0.978454	22.5643	20.3111	22.9738	22.6683	19.8654	23.0167		21.9497	21.8501	-0.0996	-0.0257491	0.0257491
1242	Q60648	1	2	2	37	Q60648	SAP3_MOUSE	Ganglioside GM2 activator	Gm2a	0.550279	0.792731	23.0966	22.1705	22.7091	22.7566	21.968	22.5525		22.6587	22.4257	-0.233033	-0.259417	0.259417
208	O09167	1	7	7	79	O09167	RL21_MOUSE	60S ribosomal protein L21	Rpl21	0.666513	0.835861	26.2779	26.2348	26.5017	26.3068	26.3466	26.5034		26.3381	26.3856	0.0474667	-0.176191	0.176191
2065	Q99JY9;Q641P0	2	22	22	156	Q99JY9	ARP3_MOUSE	Actin-related protein 3	Actr3	0.0630896	0.259148	26.111	25.9745	25.7604	26.5948	26.1154	26.5133		25.9486	26.4078	0.4592	-1.20004	1.20004
2096	Q99LF4	1	12	12	125	Q99LF4	RTCB_MOUSE	tRNA-splicing ligase RtcB homolog	Rtcb	0.693007	0.856562	25.8489	25.7892	25.5716	25.6966	25.6824	25.7223		25.7366	25.7004	-0.0361333	-0.159262	0.159262
916	P62962	1	14	6	212	P62962	PROF1_MOUSE	Profilin-1	Pfn1	0.441042	0.723419	27.3194	27.1401	27.1792	27.382	27.2764	27.1832		27.2129	27.2805	0.0676333	-0.35552	0.35552
902	P62849	1	6	6	107	P62849	RS24_MOUSE	40S ribosomal protein S24	Rps24	0.169924	0.445071	26.7682	26.4594	26.6935	26.3262	26.4793	26.5462		26.6404	26.4506	-0.1898	-0.769745	0.769745
930	P63094;Q6R0H7;Q8CGK7	3	22	20	367	P63094	GNAS2_MOUSE	Guanine nucleotide-binding protein G(s) subunit alpha isoforms short	Gnas	0.109275	0.356715	28.3379	28.0459	28.0385	28.4611	28.3898	28.2696		28.1408	28.3735	0.232733	-0.961479	0.961479
711	P47911	1	19	19	364	P47911	RL6_MOUSE	60S ribosomal protein L6	Rpl6	0.198809	0.480166	29.185	29.1922	29.1933	28.7464	29.1266	29.1186		29.1902	28.9972	-0.192967	-0.701564	0.701564
1009	P84099	1	8	8	109	P84099	RL19_MOUSE	60S ribosomal protein L19	Rpl19	0.924828	0.969753	25.4476	26.051	25.7581	25.0825	25.9367	26.1274		25.7522	25.7155	-0.0367	-0.033939	0.033939
1044	P97792	1	21	21	378	P97792	CXAR_MOUSE	Coxsackievirus and adenovirus receptor homolog	Cxadr	0.754048	0.88839	28.3402	27.8791	27.8551	28.0147	28.0408	27.8489		28.0248	27.9681	-0.0566667	-0.122601	0.122601
1875	Q8R323	1	8	8	37	Q8R323	RFC3_MOUSE	Replication factor C subunit 3	Rfc3	0.235383	0.52613	23.6874	23.4239	23.3244	23.5023	23.7267	23.7878		23.4786	23.6723	0.1937	-0.628225	0.628225
1622	Q8BHB0	1	13	13	51	Q8BHB0	NOD1_MOUSE	Nucleotide-binding oligomerization domain-containing protein 1	Nod1	0.17819	0.453812	23.9316	23.449	23.2764	24.2946	24.0184	23.6594		23.5523	23.9908	0.438467	-0.749117	0.749117
1862	Q8R1B4	1	23	23	162	Q8R1B4	EIF3C_MOUSE	Eukaryotic translation initiation factor 3 subunit C	Eif3c	0.00925068	0.122424	24.805	24.9289	25.0344	25.2064	25.3217	25.3073		24.9228	25.2785	0.3557	-2.03383	2.03383
1106	Q07113	1	20	20	78	Q07113	MPRI_MOUSE	Cation-independent mannose-6-phosphate receptor	Igf2r	0.466013	0.742586	23.4094	23.3264	23.9383	23.1037	20.9131	24.2492		23.558	22.7553	-0.8027	-0.331602	0.331602
841	P61161	1	15	15	231	P61161	ARP2_MOUSE	Actin-related protein 2	Actr2	0.114148	0.3629	26.2502	25.85	25.7727	26.4078	26.2058	26.2324		25.9576	26.282	0.324367	-0.942532	0.942532
4	A2AGT5	1	28	28	107	A2AGT5	CKAP5_MOUSE	Cytoskeleton-associated protein 5	Ckap5	0.597412	0.805347	26.4134	26.6164	26.7554	26.3326	26.3537	26.7908		26.5951	26.4924	-0.1027	-0.223726	0.223726
10	A2ASS6	1	4	4	27	A2ASS6	TITIN_MOUSE	Titin	Ttn	0.909366	0.964259	24.6769	25.9225	25.0041	24.4343	25.2343	26.1615		25.2012	25.2767	0.0755333	-0.0412613	0.0412613
1419	Q64727	1	50	50	340	Q64727	VINC_MOUSE	Vinculin	Vcl	0.565169	0.80315	27.6415	27.3663	27.3611	27.6436	27.4565	27.4755		27.4563	27.5252	0.0689	-0.247822	0.247822
255	O54724	1	10	10	94	O54724	CAVN1_MOUSE	Caveolae-associated protein 1	Cavin1	0.490691	0.758398	25.0837	24.8078	25.0548	24.904	24.9294	24.9131		24.9821	24.9155	-0.0666	-0.309192	0.309192
284	O55201	1	5	5	25	O55201	SPT5H_MOUSE	Transcription elongation factor SPT5	Supt5h	0.00502809	0.114914	21.1998	20.833	21.0775	21.8465	22.011	21.6772		21.0368	21.8449	0.808133	-2.2986	2.2986
747	P50580	1	15	15	100	P50580	PA2G4_MOUSE	Proliferation-associated protein 2G4	Pa2g4	0.525619	0.779459	24.8211	24.8437	24.7662	24.751	24.8744	24.9222		24.8103	24.8492	0.0388667	-0.279329	0.279329
493	P17047	1	9	9	113	P17047	LAMP2_MOUSE	Lysosome-associated membrane glycoprotein 2	Lamp2	0.226462	0.519123	26.5846	26.261	26.1951	26.5602	26.5691	26.4518		26.3469	26.527	0.180133	-0.645005	0.645005
643	P35550	1	15	12	252	P35550	FBRL_MOUSE	rRNA 2-O-methyltransferase fibrillarin	Fbl	0.0114794	0.1213	28.0986	28.106	28.163	27.4503	27.5915	27.8302		28.1225	27.624	-0.498533	-1.94008	1.94008
2315	Q9DBD5	1	8	8	29	Q9DBD5	PELP1_MOUSE	Proline-, glutamic acid- and leucine-rich protein 1	Pelp1	0.694094	0.85495	22.7948	22.5372	22.094	22.7489	22.2071	22.1076		22.4753	22.3545	-0.1208	-0.158582	0.158582
1203	Q501J6	1	31	16	90	Q501J6	DDX17_MOUSE	Probable ATP-dependent RNA helicase DDX17	Ddx17	0.65028	0.827641	24.8421	25.6311	25.2707	24.9436	25.087	25.3383		25.248	25.123	-0.125	-0.1869	0.1869
762	P52293	1	14	14	136	P52293	IMA1_MOUSE	Importin subunit alpha-1	Kpna2	0.00621263	0.12455	24.8859	24.7448	24.8875	25.105	25.1952	25.2653		24.8394	25.1885	0.3491	-2.20672	2.20672
1194	Q3V3R4	1	16	16	55	Q3V3R4	ITA1_MOUSE	Integrin alpha-1	Itga1	0.0407866	0.212184	24.0232	23.678	23.9467	23.4837	23.613	23.5577		23.8826	23.5515	-0.331167	-1.38948	1.38948
2314	Q9DBC7;P12849	2	15	15	87	Q9DBC7	KAP0_MOUSE	cAMP-dependent protein kinase type I-alpha regulatory subunit	Prkar1a	0.159197	0.432448	22.2898	23.2567	22.8917	23.1912	23.2492	23.6047		22.8127	23.3484	0.535633	-0.798065	0.798065
1989	Q91ZJ5	1	12	12	60	Q91ZJ5	UGPA_MOUSE	UTP--glucose-1-phosphate uridylyltransferase	Ugp2	0.552193	0.793015	24.7495	24.3681	24.1605	24.4872	24.1739	24.2329		24.426	24.298	-0.128033	-0.257909	0.257909
446	P11983	1	32	32	369	P11983	TCPA_MOUSE	T-complex protein 1 subunit alpha	Tcp1	0.031616	0.183063	27.1894	27.1378	26.9968	27.258	27.4079	27.4404		27.108	27.3688	0.260767	-1.50009	1.50009
2170	Q9CR16	1	10	10	69	Q9CR16	PPID_MOUSE	Peptidyl-prolyl cis-trans isomerase D	Ppid	0.274464	0.572259	23.1387	22.952	23.0713	22.8755	23.6341	23.6348		23.054	23.3815	0.327467	-0.561515	0.561515
385	P06869	1	8	8	41	P06869	UROK_MOUSE	Urokinase-type plasminogen activator	Plau	0.0533029	0.231833	24.382	23.8458	24.4172	23.3943	23.4074	23.8704		24.215	23.5574	-0.657633	-1.27325	1.27325
269	O54988	1	23	21	57	O54988	SLK_MOUSE	STE20-like serine/threonine-protein kinase	Slk	0.0818598	0.289836	24.4376	24.1844	24.4984	24.5505	24.6593	24.9171		24.3735	24.709	0.3355	-1.08693	1.08693
1282	Q61081	1	6	6	67	Q61081	CDC37_MOUSE	Hsp90 co-chaperone Cdc37	Cdc37	0.00331026	0.119059	23.6871	23.6222	23.6804	23.8153	23.8517	23.8014		23.6632	23.8228	0.159567	-2.48014	2.48014
2416	Q9JJT0	1	9	9	60	Q9JJT0	RCL1_MOUSE	RNA 3-terminal phosphate cyclase-like protein	Rcl1	0.486441	0.755423	23.6297	23.3367	23.1048	23.6139	22.7013	23.0527		23.3571	23.1226	-0.234433	-0.31297	0.31297
633	P35278	1	12	9	208	P35278	RAB5C_MOUSE	Ras-related protein Rab-5C	Rab5c	0.658282	0.830901	27.3695	26.9748	26.7288	27.0935	26.8837	26.8014		27.0244	26.9262	-0.0981667	-0.181588	0.181588
847	P61255	1	9	9	126	P61255	RL26_MOUSE	60S ribosomal protein L26	Rpl26	0.547252	0.792077	26.2019	26.8693	26.6196	25.9543	26.6217	26.5487		26.5636	26.3749	-0.1887	-0.261813	0.261813
319	O88342	1	31	31	379	O88342	WDR1_MOUSE	WD repeat-containing protein 1	Wdr1	0.00559382	0.119421	27.8442	27.7782	27.7585	28.254	28.0587	28.1096		27.7936	28.1408	0.347133	-2.25229	2.25229
1606	Q8BGK6	1	8	7	72	Q8BGK6	YLAT2_MOUSE	Y+L amino acid transporter 2	Slc7a6	0.60318	0.809969	24.5278	24.0136	24.2173	24.5963	24.2413	24.2432		24.2529	24.3603	0.107367	-0.219553	0.219553
1457	Q6P5E4	1	8	8	40	Q6P5E4	UGGG1_MOUSE	UDP-glucose:glycoprotein glucosyltransferase 1	Uggt1	0.520242	0.778571	22.6903	21.9765	22.6362	22.7209	22.5141	22.5699		22.4343	22.6016	0.1673	-0.283795	0.283795
1023	P97371	1	11	10	93	P97371	PSME1_MOUSE	Proteasome activator complex subunit 1	Psme1	0.00413987	0.118983	24.3432	24.2364	24.3144	24.1157	24.0518	24.0701		24.298	24.0792	-0.2188	-2.38301	2.38301
1999	Q921F4	1	13	13	48	Q921F4	HNRLL_MOUSE	Heterogeneous nuclear ribonucleoprotein L-like	Hnrnpll	0.728826	0.869642	23.1164	23.4512	23.6026	22.9216	23.1448	23.7764		23.3901	23.2809	-0.109133	-0.137376	0.137376
2186	Q9CWJ9	1	27	27	242	Q9CWJ9	PUR9_MOUSE	Bifunctional purine biosynthesis protein PURH	Atic	0.247466	0.539544	26.5283	26.2809	26.6269	26.6547	26.5326	26.7244		26.4787	26.6372	0.158533	-0.606484	0.606484
2512	Q9R190	1	31	27	263	Q9R190	MTA2_MOUSE	Metastasis-associated protein MTA2	Mta2	0.0802441	0.287335	26.9563	26.7218	26.8136	26.1176	26.2832	26.7288		26.8306	26.3765	-0.454033	-1.09559	1.09559
2576	Q9Z0K8	1	13	13	109	Q9Z0K8	VNN1_MOUSE	Pantetheinase	Vnn1	0.435115	0.720661	23.55	22.8346	22.8523	23.0806	22.7447	22.731		23.079	22.8521	-0.226867	-0.361396	0.361396
2444	Q9JMA1	1	11	11	40	Q9JMA1	UBP14_MOUSE	Ubiquitin carboxyl-terminal hydrolase 14	Usp14	0.0182904	0.131528	23.5599	23.2339	23.3483	23.8246	23.714	23.7667		23.3807	23.7684	0.387733	-1.73778	1.73778
709	P47856	1	25	19	169	P47856	GFPT1_MOUSE	Glutamine--fructose-6-phosphate aminotransferase [isomerizing] 1	Gfpt1	0.0548878	0.235131	24.9718	24.6843	25.0728	25.298	25.143	25.3613		24.9096	25.2674	0.3578	-1.26052	1.26052
287	O70126	1	7	7	68	O70126	AURKB_MOUSE	Aurora kinase B	Aurkb	0.204586	0.48586	24.075	24.4584	24.4052	24.1726	24.035	24.1524		24.3129	24.12	-0.192867	-0.689124	0.689124
585	P27773	1	29	29	287	P27773	PDIA3_MOUSE	Protein disulfide-isomerase A3	Pdia3	0.566024	0.80244	27.053	27.3004	27.2883	27.218	27.0716	27.1803		27.2139	27.1566	-0.0572667	-0.247165	0.247165
164	F7BWT7	1	7	7	62	F7BWT7	TSN15_MOUSE	Tetraspanin-15	Tspan15	0.854594	0.940204	24.923	24.412	24.4827	24.7415	24.551	24.4164		24.6059	24.5696	-0.0362667	-0.0682402	0.0682402
880	P62315	1	5	5	82	P62315	SMD1_MOUSE	Small nuclear ribonucleoprotein Sm D1	Snrpd1	0.544158	0.790991	26.025	26.3155	26.0087	26.0447	26.013	26.0888		26.1164	26.0488	-0.0675667	-0.264275	0.264275
341	O88792	1	13	13	156	O88792	JAM1_MOUSE	Junctional adhesion molecule A	F11r	0.32792	0.620974	27.2783	26.6862	27.0457	26.8229	26.7991	26.8125		27.0034	26.8115	-0.1919	-0.484232	0.484232
19	B2RQC6	1	65	65	414	B2RQC6	PYR1_MOUSE	CAD protein	Cad	0.0202331	0.141301	26.3107	26.3179	26.4044	26.9824	26.5787	26.8351		26.3443	26.7987	0.4544	-1.69394	1.69394
1484	Q6PGF7	1	5	5	15	Q6PGF7	EXOC8_MOUSE	Exocyst complex component 8	Exoc8	0.193774	0.474936	20.5619	21.1862	20.7796	21.0796	21.4953	21.0445		20.8426	21.2065	0.3639	-0.712704	0.712704
1718	Q8C0C7	1	17	17	287	Q8C0C7	SYFA_MOUSE	Phenylalanine--tRNA ligase alpha subunit	Farsa	0.756878	0.889849	26.2082	26.5777	26.6315	26.1754	26.383	26.6655		26.4725	26.408	-0.0645	-0.120974	0.120974
2590	Q9Z1D1	1	5	5	34	Q9Z1D1	EIF3G_MOUSE	Eukaryotic translation initiation factor 3 subunit G	Eif3g	0.402697	0.686339	22.7928	22.3269	22.8795	22.9867	22.6187	22.9851		22.6664	22.8635	0.1971	-0.395022	0.395022
2507	Q9R0Q6	1	7	6	31	Q9R0Q6	ARC1A_MOUSE	Actin-related protein 2/3 complex subunit 1A	Arpc1a	0.299938	0.60205	24.0826	23.6302	23.577	23.5705	23.567	23.5798		23.7633	23.5724	-0.190833	-0.522969	0.522969
353	O89053	1	5	5	27	O89053	COR1A_MOUSE	Coronin-1A	Coro1a	0.358203	0.646367	23.1767	22.6386	22.9267	22.7234	22.5469	22.8955		22.914	22.7219	-0.192067	-0.445871	0.445871
1363	Q62351	1	35	35	427	Q62351	TFR1_MOUSE	Transferrin receptor protein 1	Tfrc	0.647547	0.826653	27.8688	27.3644	27.4645	27.4373	27.4847	27.543		27.5659	27.4883	-0.0775667	-0.188729	0.188729
1472	Q6PB44	1	9	9	15	Q6PB44	PTN23_MOUSE	Tyrosine-protein phosphatase non-receptor type 23	Ptpn23	0.546834	0.792169	22.8697	23.0838	22.6483	22.9198	22.7992	23.2432		22.8673	22.9874	0.120133	-0.262144	0.262144
1489	Q6PHN9	1	11	11	136	Q6PHN9	RAB35_MOUSE	Ras-related protein Rab-35	Rab35	0.468807	0.746508	26.1982	26.383	26.7828	26.0994	26.1714	26.5571		26.4547	26.276	-0.1787	-0.329006	0.329006
2307	Q9DAW9	1	5	4	19	Q9DAW9	CNN3_MOUSE	Calponin-3	Cnn3	0.577748	0.805192	22.1435	21.4651	21.8202	22.3246	21.5998	22.0263		21.8096	21.9836	0.173967	-0.238262	0.238262
1997	Q921E2	1	8	6	29	Q921E2	RAB31_MOUSE	Ras-related protein Rab-31	Rab31	0.784366	0.90491	23.437	22.9057	22.7025	23.4747	22.9294	22.8943		23.0151	23.0995	0.0844	-0.105481	0.105481
2528	Q9WTP6	1	5	5	13	Q9WTP6	KAD2_MOUSE	Adenylate kinase 2, mitochondrial	Ak2	0.961786	0.988055	20.6865	23.3597	23.4215	23.0904	20.2226	23.9344		22.4892	22.4158	-0.0734333	-0.0169215	0.0169215
2409	Q9JJ11	1	14	14	77	Q9JJ11	TACC3_MOUSE	Transforming acidic coiled-coil-containing protein 3	Tacc3	0.962671	0.988022	24.2168	24.6641	24.999	24.5393	24.4421	24.9393		24.6266	24.6402	0.0136	-0.0165221	0.0165221
178	O08599	1	21	21	186	O08599	STXB1_MOUSE	Syntaxin-binding protein 1	Stxbp1	0.538009	0.78606	25.6702	25.8149	25.4941	25.4821	25.5278	25.728		25.6597	25.5793	-0.0804333	-0.26921	0.26921
2279	Q9D662	1	12	11	80	Q9D662	SC23B_MOUSE	Protein transport protein Sec23B	Sec23b	0.723275	0.865533	23.6613	23.4145	23.5846	23.8123	23.6149	23.3941		23.5535	23.6071	0.0536333	-0.140697	0.140697
1328	Q61730	1	11	11	42	Q61730	IL1AP_MOUSE	Interleukin-1 receptor accessory protein	Il1rap	0.595622	0.805512	25.4029	24.5262	24.0543	25.2319	25.1132	24.4422		24.6611	24.9291	0.267967	-0.225029	0.225029
995	P80317	1	25	21	247	P80317	TCPZ_MOUSE	T-complex protein 1 subunit zeta	Cct6a	0.187724	0.468255	27.0852	27.161	27.1319	27.1165	27.2425	27.3186		27.126	27.2259	0.0998333	-0.72648	0.72648
947	P68040	1	25	25	424	P68040	RACK1_MOUSE	Receptor of activated protein C kinase 1	Rack1	0.268424	0.565542	28.9626	29.1365	29.1094	28.7046	28.9075	29.1049		29.0695	28.9057	-0.163833	-0.571179	0.571179
2559	Q9WVA3	1	4	4	51	Q9WVA3	BUB3_MOUSE	Mitotic checkpoint protein BUB3	Bub3	0.38611	0.673243	22.9849	23.3477	22.9278	23.1174	23.4377	23.183		23.0868	23.246	0.159233	-0.413289	0.413289
447	P12265	1	13	13	43	P12265	BGLR_MOUSE	Beta-glucuronidase	Gusb	0.310912	0.610801	22.8482	22.7563	20.0273	23.0268	22.7745	23.0635		21.8773	22.9549	1.07767	-0.507363	0.507363
1055	P98078	1	9	9	95	P98078	DAB2_MOUSE	Disabled homolog 2	Dab2	0.491225	0.757648	24.5232	24.3997	24.123	24.8132	24.2819	24.404		24.3486	24.4997	0.151067	-0.30872	0.30872
297	O70310	1	16	12	140	O70310	NMT1_MOUSE	Glycylpeptide N-tetradecanoyltransferase 1	Nmt1	0.495327	0.759364	26.056	25.391	25.5267	25.7371	25.3173	25.3762		25.6579	25.4769	-0.181033	-0.305108	0.305108
1068	Q00993;Q60805	2	11	11	37	Q00993	UFO_MOUSE	Tyrosine-protein kinase receptor UFO	Axl	0.576215	0.805223	24.1699	23.1218	23.5519	23.4566	23.5469	23.2653		23.6145	23.4229	-0.1916	-0.239415	0.239415
1088	Q03265	1	16	16	80	Q03265	ATPA_MOUSE	ATP synthase subunit alpha, mitochondrial	Atp5f1a	0.169115	0.446341	25.7175	25.9914	25.4713	25.3959	25.6076	25.2829		25.7267	25.4288	-0.297933	-0.771818	0.771818
1371	Q62426	1	5	5	66	Q62426	CYTB_MOUSE	Cystatin-B	Cstb	0.321852	0.618601	25.5957	25.3805	25.1727	25.3133	25.2966	25.0014		25.383	25.2038	-0.1792	-0.492344	0.492344
1092	Q04736;P39688	2	22	16	161	Q04736	YES_MOUSE	Tyrosine-protein kinase Yes	Yes1	0.169301	0.446066	25.154	25.3233	25.6339	25.5755	25.6027	25.6467		25.3704	25.6083	0.2379	-0.77134	0.77134
597	P28660;Q8K1X4	2	43	43	391	P28660	NCKP1_MOUSE	Nck-associated protein 1	Nckap1	0.401692	0.687456	27.6865	26.964	27.3063	27.8512	27.2685	27.5912		27.3189	27.5703	0.251367	-0.396107	0.396107
1275	Q61001	1	152	152	1732	Q61001	LAMA5_MOUSE	Laminin subunit alpha-5	Lama5	0.00500544	0.118294	28.8505	29.3497	29.3412	28.3125	28.1884	28.1716		29.1805	28.2242	-0.9563	-2.30056	2.30056
863	P62082	1	11	11	145	P62082	RS7_MOUSE	40S ribosomal protein S7	Rps7	0.0146138	0.127827	26.6084	26.7321	26.6287	26.2099	26.4106	26.4052		26.6564	26.3419	-0.3145	-1.83524	1.83524
2583	Q9Z0U1;Q9QXY1	2	21	21	98	Q9Z0U1	ZO2_MOUSE	Tight junction protein ZO-2	Tjp2	0.0109241	0.125912	24.7456	24.7439	24.7794	24.9808	25.1417	24.9531		24.7563	25.0252	0.2689	-1.96161	1.96161
551	P24369	1	8	8	35	P24369	PPIB_MOUSE	Peptidyl-prolyl cis-trans isomerase B	Ppib	0.229691	0.519077	22.8445	23.5765	23.5161	23.5189	23.9307	23.6153		23.3124	23.6883	0.375933	-0.638856	0.638856
233	O35566	1	5	5	112	O35566	CD151_MOUSE	CD151 antigen	Cd151	0.554882	0.792565	27.4216	26.6016	26.3371	27.1338	27.094	26.7956		26.7868	27.0078	0.221033	-0.255799	0.255799
441	P11499	1	57	43	1019	P11499	HS90B_MOUSE	Heat shock protein HSP 90-beta	Hsp90ab1	0.097973	0.323839	30.2149	30.1556	30.287	30.2645	30.3561	30.3445		30.2192	30.3217	0.102533	-1.00889	1.00889
1261	Q60854	1	13	13	114	Q60854	SPB6_MOUSE	Serpin B6	Serpinb6	0.459836	0.741484	25.1098	24.7578	25.0347	25.1524	25.0489	24.9885		24.9674	25.0633	0.0958333	-0.337397	0.337397
304	O70422	1	3	3	23	O70422	TF2H4_MOUSE	General transcription factor IIH subunit 4	Gtf2h4	0.641837	0.822934	22.173	21.9408	21.4887	22.2197	21.4663	21.4229		21.8675	21.703	-0.164533	-0.192575	0.192575
2333	Q9DC28;Q9JMK2	2	4	4	34	Q9DC28	KC1D_MOUSE	Casein kinase I isoform delta	Csnk1d	0.68703	0.853279	22.6929	23.148	22.904	22.6849	22.9151	22.9434		22.915	22.8478	-0.0671667	-0.163024	0.163024
1496	Q6S5J6	1	8	8	27	Q6S5J6	KRIT1_MOUSE	Krev interaction trapped protein 1	Krit1	0.902977	0.963652	22.6894	21.5777	21.4849	22.7973	21.2915	21.8907		21.9173	21.9932	0.0758333	-0.0443233	0.0443233
1986	Q91Z67;Q91Z69	2	33	33	228	Q91Z67	SRGP2_MOUSE	SLIT-ROBO Rho GTPase-activating protein 2	Srgap2	0.0389185	0.205373	26.629	26.4649	26.6228	26.9788	26.7106	26.8978		26.5722	26.8624	0.290167	-1.40984	1.40984
2308	Q9DB05;P28663	2	12	12	66	Q9DB05	SNAA_MOUSE	Alpha-soluble NSF attachment protein	Napa	0.646455	0.825061	23.9655	24.2375	24.1037	24.2145	23.6968	24.1301		24.1022	24.0138	-0.0884333	-0.189462	0.189462
2605	Q9Z204	1	9	9	84	Q9Z204	HNRPC_MOUSE	Heterogeneous nuclear ribonucleoproteins C1/C2	Hnrnpc	0.386307	0.672759	24.9976	25.273	25.2182	24.2487	25.2025	25.1164		25.1629	24.8559	-0.307067	-0.413067	0.413067
303	O70404	1	5	5	39	O70404	VAMP8_MOUSE	Vesicle-associated membrane protein 8	Vamp8	0.0434233	0.212335	24.0868	23.8947	24.5594	24.8215	24.6545	24.9232		24.1803	24.7997	0.619433	-1.36228	1.36228
1339	Q61937	1	10	10	123	Q61937	NPM_MOUSE	Nucleophosmin	Npm1	0.285953	0.584495	26.1253	26.2884	26.0035	26.1647	26.3943	26.2506		26.1391	26.2699	0.1308	-0.543705	0.543705
1071	Q01279;Q61527	2	45	42	428	Q01279	EGFR_MOUSE	Epidermal growth factor receptor	Egfr	0.745789	0.884821	28.3121	27.8893	28.088	28.1779	28.097	28.1441		28.0965	28.1397	0.0432	-0.127384	0.127384
1423	Q68FE6	1	9	9	39	Q68FE6	RIPR1_MOUSE	Rho family-interacting cell polarization regulator 1	Ripor1	0.0169074	0.133589	22.3189	22.4987	22.1882	22.8841	22.6769	22.7355		22.3353	22.7655	0.430233	-1.77192	1.77192
1161	Q3UH60	1	34	33	205	Q3UH60	DIP2B_MOUSE	Disco-interacting protein 2 homolog B	Dip2b	0.84373	0.936715	25.7423	25.4093	25.1515	25.6194	25.3737	25.175		25.4344	25.3894	-0.045	-0.0737965	0.0737965
2365	Q9EQP2	1	39	33	464	Q9EQP2	EHD4_MOUSE	EH domain-containing protein 4	Ehd4	0.0733594	0.282082	28.7126	28.6298	28.6846	28.7567	28.7264	28.7323		28.6757	28.7385	0.0628	-1.13454	1.13454
1195	Q4FZF3	1	4	4	8	Q4FZF3	DDX49_MOUSE	Probable ATP-dependent RNA helicase DDX49	Ddx49	0.439372	0.724032	20.8092	20.2585	20.4355	20.7974	20.5565	20.6076		20.5011	20.6538	0.152767	-0.357168	0.357168
645	P35585	1	5	5	33	P35585	AP1M1_MOUSE	AP-1 complex subunit mu-1	Ap1m1	0.312284	0.60903	22.6227	22.6035	22.5142	22.6656	22.3619	22.3142		22.5801	22.4472	-0.1329	-0.50545	0.50545
2053	Q99JB8	1	8	8	27	Q99JB8	PACN3_MOUSE	Protein kinase C and casein kinase II substrate protein 3	Pacsin3	0.700192	0.855956	23.9554	23.2847	23.1977	23.6669	23.3445	23.0575		23.4793	23.3563	-0.122967	-0.154783	0.154783
904	P62855	1	6	6	101	P62855	RS26_MOUSE	40S ribosomal protein S26	Rps26	0.141772	0.406906	27.5724	27.7672	27.4539	27.2831	27.3902	27.507		27.5978	27.3934	-0.2044	-0.84841	0.84841
806	P58242	1	19	19	306	P58242	ASM3B_MOUSE	Acid sphingomyelinase-like phosphodiesterase 3b	Smpdl3b	0.290274	0.588702	26.4813	26.1726	26.1764	26.076	26.2947	25.8989		26.2768	26.0899	-0.1869	-0.537192	0.537192
1079	Q02053;P31254	2	36	36	337	Q02053	UBA1_MOUSE	Ubiquitin-like modifier-activating enzyme 1	Uba1	0.35671	0.646209	25.9759	25.8536	25.948	26.1214	25.83	26.1888		25.9258	26.0467	0.1209	-0.447685	0.447685
1720	Q8C0Z1	1	14	14	150	Q8C0Z1	F234A_MOUSE	Protein FAM234A	Fam234a	0.592085	0.806435	26.1328	25.3138	25.4988	25.6143	25.5261	25.3521		25.6485	25.4975	-0.150967	-0.227616	0.227616
1553	Q80U72	1	28	26	196	Q80U72	SCRIB_MOUSE	Protein scribble homolog	Scrib	0.137786	0.404384	25.0917	24.5867	25.0599	25.3388	25.1263	25.2421		24.9128	25.2357	0.322967	-0.860795	0.860795
832	P60904	1	6	6	88	P60904	DNJC5_MOUSE	DnaJ homolog subfamily C member 5	Dnajc5	0.748158	0.884611	25.1593	24.8373	24.8239	24.8639	24.7017	25.0921		24.9402	24.8859	-0.0542667	-0.126007	0.126007
831	P60867	1	6	6	75	P60867	RS20_MOUSE	40S ribosomal protein S20	Rps20	0.753755	0.888442	24.8145	24.9424	25.209	24.5901	25.1496	25.5237		24.9886	25.0878	0.0991667	-0.12277	0.12277
2353	Q9EP71	1	16	16	72	Q9EP71	RAI14_MOUSE	Ankycorbin	Rai14	0.102269	0.336948	23.6016	23.8568	23.6054	23.7954	23.9427	24.1054		23.6879	23.9478	0.2599	-0.990256	0.990256
627	P34022	1	8	8	90	P34022	RANG_MOUSE	Ran-specific GTPase-activating protein	Ranbp1	0.447536	0.729689	26.3409	26.252	26.6022	26.4218	26.4536	26.632		26.3984	26.5025	0.1041	-0.349172	0.349172
460	P14115	1	5	5	55	P14115	RL27A_MOUSE	60S ribosomal protein L27a	Rpl27a	0.388639	0.671595	26.1606	26.6771	26.3968	26.2957	26.8368	26.754		26.4115	26.6288	0.217333	-0.410454	0.410454
681	P42932	1	33	33	314	P42932	TCPQ_MOUSE	T-complex protein 1 subunit theta	Cct8	0.0437599	0.213333	27.2591	27.3988	27.3202	27.4188	27.6005	27.6212		27.326	27.5468	0.2208	-1.35892	1.35892
1134	Q3THK7	1	16	16	56	Q3THK7	GUAA_MOUSE	GMP synthase [glutamine-hydrolyzing]	Gmps	0.649804	0.827588	21.8505	22.8927	22.5904	22.5486	22.6636	22.5793		22.4445	22.5972	0.152633	-0.187218	0.187218
1562	Q80UW8	1	5	5	13	Q80UW8	RPAB1_MOUSE	DNA-directed RNA polymerases I, II, and III subunit RPABC1	Polr2e	0.660135	0.830581	20.6553	20.5677	20.5353	20.8345	20.7367	19.6403		20.5861	20.4038	-0.182267	-0.180367	0.180367
1274	Q60996	1	5	5	41	Q60996	2A5G_MOUSE	Serine/threonine-protein phosphatase 2A 56 kDa regulatory subunit gamma isoform	Ppp2r5c	0.626586	0.816728	24.1357	25.1981	21.2102	23.7449	24.3842	24.3244		23.5147	24.1512	0.6365	-0.203019	0.203019
2211	Q9CYL5	1	9	9	98	Q9CYL5	GAPR1_MOUSE	Golgi-associated plant pathogenesis-related protein 1	Glipr2	0.048947	0.214652	25.8193	25.7429	25.8826	25.3954	25.673	25.6006		25.8149	25.5563	-0.2586	-1.31027	1.31027
2292	Q9D8B3	1	9	8	104	Q9D8B3	CHM4B_MOUSE	Charged multivesicular body protein 4b	Chmp4b	0.0121644	0.119808	27.2442	26.7249	26.7453	26.0847	26.1599	26.2067		26.9048	26.1504	-0.754367	-1.91491	1.91491
1742	Q8C8U0;O35711	2	22	22	47	Q8C8U0	LIPB1_MOUSE	Liprin-beta-1	Ppfibp1	0.761509	0.890589	24.3075	23.5718	24.3163	24.8502	23.5948	24.1783		24.0652	24.2078	0.142567	-0.118325	0.118325
2446	Q9JMH6;Q9JLT4	2	22	22	163	Q9JMH6	TRXR1_MOUSE	Thioredoxin reductase 1, cytoplasmic	Txnrd1	0.266232	0.561944	24.6583	24.6276	24.6748	25.2603	24.7512	24.6682		24.6536	24.8932	0.239667	-0.57474	0.57474
24	B2RXS4	1	76	76	1063	B2RXS4	PLXB2_MOUSE	Plexin-B2	Plxnb2	0.949809	0.981751	28.9997	28.4712	28.6171	28.8999	28.5781	28.5715		28.696	28.6832	-0.0128333	-0.0223637	0.0223637
570	P26231;Q65CL1	2	57	47	724	P26231	CTNA1_MOUSE	Catenin alpha-1	Ctnna1	0.0158083	0.126351	29.3279	29.2077	29.4031	29.5451	29.5339	29.5488		29.3129	29.5426	0.2297	-1.80111	1.80111
323	O88447;O88448	2	4	4	17	O88447	KLC1_MOUSE	Kinesin light chain 1	Klc1	0.846374	0.938416	20.8365	20.9861	20.3669	21.4116	20.787	20.2317		20.7298	20.8101	0.0802667	-0.0724377	0.0724377
1037	P97461	1	12	12	123	P97461	RS5_MOUSE	40S ribosomal protein S5	Rps5	0.435882	0.72136	24.5483	24.8651	24.9161	24.9365	24.8374	24.864		24.7765	24.8793	0.1028	-0.360631	0.360631
2502	Q9R0N0	1	11	11	73	Q9R0N0	GALK1_MOUSE	Galactokinase	Galk1	0.695902	0.854548	24.4252	23.8698	24.054	24.6714	24.0794	23.9465		24.1163	24.2324	0.1161	-0.157452	0.157452
2515	Q9R1P1	1	5	5	30	Q9R1P1	PSB3_MOUSE	Proteasome subunit beta type-3	Psmb3	0.534199	0.784135	21.4753	21.185	21.0667	21.4649	20.0783	21.2672		21.2423	20.9368	-0.305533	-0.272297	0.272297
1119	Q11011	1	20	20	78	Q11011	PSA_MOUSE	Puromycin-sensitive aminopeptidase	Npepps	0.511861	0.773363	25.9513	26.2852	26.1062	26.215	25.99	25.8107		26.1142	26.0052	-0.109	-0.290848	0.290848
623	P32507	1	11	11	23	P32507	NECT2_MOUSE	Nectin-2	Nectin2	0.526171	0.779	21.5464	20.6506	20.0975	21.5442	21.2166	20.5882		20.7648	21.1163	0.3515	-0.278873	0.278873
1324	Q61656	1	53	38	644	Q61656	DDX5_MOUSE	Probable ATP-dependent RNA helicase DDX5	Ddx5	0.288505	0.586045	29.0973	28.9277	29.1569	28.507	28.7489	29.171		29.0606	28.809	-0.251667	-0.539847	0.539847
2477	Q9QYI3	1	4	4	8	Q9QYI3	DNJC7_MOUSE	DnaJ homolog subfamily C member 7	Dnajc7	0.85603	0.940374	22.4103	19.9789	22.5095	22.491	20.5804	21.2476		21.6329	21.4397	-0.193233	-0.067511	0.067511
1287	Q61166	1	10	9	53	Q61166	MARE1_MOUSE	Microtubule-associated protein RP/EB family member 1	Mapre1	0.0895328	0.304188	23.9329	23.6624	23.7685	24.0637	23.9407	23.9491		23.7879	23.9845	0.196567	-1.04802	1.04802
2063	Q99JY0	1	7	7	50	Q99JY0	ECHB_MOUSE	Trifunctional enzyme subunit beta, mitochondrial	Hadhb	0.637707	0.821052	21.9464	22.6731	22.6674	21.6622	22.465	22.5845		22.429	22.2372	-0.191733	-0.195379	0.195379
1785	Q8CIE6	1	70	70	649	Q8CIE6	COPA_MOUSE	Coatomer subunit alpha	Copa	0.42545	0.712408	27.9765	27.9732	28.1058	27.7671	27.809	28.1427		28.0185	27.9063	-0.112233	-0.371151	0.371151
315	O70589	1	32	32	246	O70589	CSKP_MOUSE	Peripheral plasma membrane protein CASK	Cask	0.987996	0.996913	26.7807	26.5123	26.6151	26.8854	26.4133	26.6169		26.636	26.6385	0.0025	-0.00524481	0.00524481
2133	Q9CPW4	1	6	6	38	Q9CPW4	ARPC5_MOUSE	Actin-related protein 2/3 complex subunit 5	Arpc5	0.0707526	0.275345	24.4397	24.4404	24.0911	24.9522	24.4889	24.9146		24.3237	24.7852	0.4615	-1.15026	1.15026
522	P20029	1	31	29	469	P20029	BIP_MOUSE	Endoplasmic reticulum chaperone BiP	Hspa5	0.12962	0.393176	28.2308	28.3611	28.2982	28.1258	28.2792	28.0896		28.2967	28.1649	-0.131833	-0.887328	0.887328
2594	Q9Z1M0	1	12	12	81	Q9Z1M0	P2RX7_MOUSE	P2X purinoceptor 7	P2rx7	0.141652	0.407485	23.6992	23.5453	23.8246	23.5987	23.5001	23.2512		23.6897	23.45	-0.2397	-0.848777	0.848777
406	P09405	1	25	25	294	P09405	NUCL_MOUSE	Nucleolin	Ncl	0.568741	0.803524	27.1811	27.4805	27.6017	26.7869	27.8092	28.744		27.4211	27.78	0.358933	-0.245085	0.245085
1934	Q8VI75	1	9	9	28	Q8VI75	IPO4_MOUSE	Importin-4	Ipo4	0.0175317	0.133922	21.9792	22.1698	22.0347	22.288	22.4006	22.5191		22.0612	22.4026	0.341333	-1.75618	1.75618
2234	Q9CZY3;Q9D2M8	2	7	7	53	Q9CZY3	UB2V1_MOUSE	Ubiquitin-conjugating enzyme E2 variant 1	Ube2v1	0.868139	0.945045	24.2197	24.4362	23.8712	24.2708	24.0875	24.0752		24.1757	24.1445	-0.0312	-0.0614107	0.0614107
807	P58252	1	59	57	962	P58252	EF2_MOUSE	Elongation factor 2	Eef2	0.580033	0.803014	29.3456	29.1465	29.363	29.4763	29.2631	29.2898		29.285	29.3431	0.0580333	-0.236547	0.236547
1933	Q8VI36	1	4	4	5	Q8VI36	PAXI_MOUSE	Paxillin	Pxn	0.339111	0.629645	21.1827	21.0888	21.1775	21.2017	21.0506	20.5933		21.1497	20.9485	-0.201133	-0.469658	0.469658
1744	Q8CAY6	1	3	3	13	Q8CAY6	THIC_MOUSE	Acetyl-CoA acetyltransferase, cytosolic	Acat2	0.954575	0.985508	21.9796	20.8118	21.867	21.9225	20.9513	21.8734		21.5528	21.5824	0.0296	-0.0201899	0.0201899
1059	P98203	1	18	18	64	P98203	ARVC_MOUSE	Armadillo repeat protein deleted in velo-cardio-facial syndrome homolog	Arvcf	0.802534	0.913463	25.7462	24.3844	24.8364	25.4774	24.8628	24.9815		24.989	25.1072	0.118233	-0.0955366	0.0955366
893	P62754	1	13	13	145	P62754	RS6_MOUSE	40S ribosomal protein S6	Rps6	0.0347381	0.191541	26.5478	26.5503	26.498	26.6603	26.7203	26.8932		26.532	26.7579	0.2259	-1.45919	1.45919
758	P51859	1	5	5	36	P51859	HDGF_MOUSE	Hepatoma-derived growth factor	Hdgf	0.150684	0.420142	22.6964	22.3669	22.5748	22.6619	22.7209	22.8323		22.546	22.7384	0.192333	-0.821933	0.821933
1907	Q8VDD5	1	161	135	2838	Q8VDD5	MYH9_MOUSE	Myosin-9	Myh9	0.585757	0.804818	31.0564	31.6493	30.8042	30.6092	31.5454	30.6549		31.17	30.9365	-0.233467	-0.232283	0.232283
2475	Q9QYF9	1	7	7	22	Q9QYF9	NDRG3_MOUSE	Protein NDRG3	Ndrg3	0.367415	0.653628	22.2831	22.2829	20.9445	22.314	20.1961	20.6017		21.8368	21.0373	-0.799567	-0.434843	0.434843
1035	P97452	1	8	8	52	P97452	BOP1_MOUSE	Ribosome biogenesis protein BOP1	Bop1	0.233233	0.521948	24.0798	23.7681	23.6027	23.5622	23.647	23.6415		23.8169	23.6169	-0.199967	-0.63221	0.63221
1067	Q00612;P97324	2	19	19	110	Q00612	G6PD1_MOUSE	Glucose-6-phosphate 1-dehydrogenase X	G6pdx	0.583829	0.804711	24.0062	23.8842	23.5844	24.1071	23.8127	23.8352		23.8249	23.9183	0.0934	-0.233714	0.233714
1605	Q8BGD9	1	8	8	43	Q8BGD9	IF4B_MOUSE	Eukaryotic translation initiation factor 4B	Eif4b	0.196877	0.476896	23.782	23.561	23.4175	24.0835	23.5666	24.0031		23.5868	23.8844	0.297567	-0.705805	0.705805
573	P26516	1	11	11	85	P26516	PSMD7_MOUSE	26S proteasome non-ATPase regulatory subunit 7	Psmd7	0.406351	0.690856	24.2646	24.5303	23.4748	24.0821	24.6265	24.5641		24.0899	24.4242	0.334333	-0.391099	0.391099
1826	Q8K2J7	1	4	4	30	Q8K2J7	RELL1_MOUSE	RELT-like protein 1	Rell1	0.0175597	0.133058	23.0022	22.767	23.058	22.2801	22.3439	22.6144		22.9424	22.4128	-0.5296	-1.75548	1.75548
440	P11440;Q80YP0;Q3V3A1;O35495;Q8K0D0;Q14AX6;Q69ZA1	7	21	19	249	P11440	CDK1_MOUSE	Cyclin-dependent kinase 1	Cdk1	0.786066	0.904083	26.9764	26.7033	26.7325	26.9891	26.6732	26.8597		26.8041	26.8407	0.0366	-0.104541	0.104541
1830	Q8K2Y3	1	5	5	36	Q8K2Y3	EVA1B_MOUSE	Protein eva-1 homolog B	Eva1b	0.857173	0.939841	24.439	20.1237	24.0483	23.4389	22.9474	23.0229		22.8703	23.1364	0.266067	-0.0669315	0.0669315
1368	Q62418	1	9	9	40	Q62418	DBNL_MOUSE	Drebrin-like protein	Dbnl	0.0140795	0.128029	22.05	21.169	22.3311	23.2671	23.2816	23.4152		21.85	23.3213	1.47127	-1.85141	1.85141
484	P16110	1	6	6	70	P16110	LEG3_MOUSE	Galectin-3	Lgals3	0.54534	0.792507	25.7276	24.7995	25.3733	25.6501	25.4399	25.3711		25.3001	25.487	0.1869	-0.263333	0.263333
941	P63325	1	5	5	39	P63325	RS10_MOUSE	40S ribosomal protein S10	Rps10	0.624606	0.817115	27.2741	27.959	27.9564	26.6172	27.6809	28.102		27.7298	27.4667	-0.263133	-0.204394	0.204394
861	P62071	1	21	18	348	P62071	RRAS2_MOUSE	Ras-related protein R-Ras2	Rras2	0.462548	0.742715	28.3827	28.1764	28.1392	28.3812	28.3869	28.1787		28.2328	28.3156	0.0828333	-0.334843	0.334843
1916	Q8VDZ4;Q5Y5T5	2	15	15	37	Q8VDZ4	ZDHC5_MOUSE	Palmitoyltransferase ZDHHC5	Zdhhc5	0.58572	0.805488	24.3956	24.5724	24.1649	24.6	24.5076	24.2907		24.3776	24.4661	0.0884667	-0.23231	0.23231
1691	Q8BVF2	1	3	3	12	Q8BVF2	PDCL3_MOUSE	Phosducin-like protein 3	Pdcl3	0.333231	0.625971	21.5905	20.9449	20.2904	22.2437	22.4965	20.499		20.9419	21.7464	0.804467	-0.477255	0.477255
777	P54276	1	6	6	15	P54276	MSH6_MOUSE	DNA mismatch repair protein Msh6	Msh6	0.793949	0.909369	21.89	22.0071	20.1761	21.9984	20.0472	21.3376		21.3577	21.1277	-0.23	-0.100207	0.100207
1652	Q8BMJ2	1	37	37	236	Q8BMJ2	SYLC_MOUSE	Leucine--tRNA ligase, cytoplasmic	Lars	0.0218794	0.146659	25.7467	25.7781	25.3217	26.1909	26.2137	26.0975		25.6155	26.1674	0.551867	-1.65996	1.65996
2017	Q922F4	1	25	13	75	Q922F4	TBB6_MOUSE	Tubulin beta-6 chain	Tubb6	0.31034	0.610548	24.3335	23.646	24.1434	24.6862	24.1048	24.2664		24.041	24.3525	0.3115	-0.508162	0.508162
2573	Q9Z0G0	1	11	11	51	Q9Z0G0	GIPC1_MOUSE	PDZ domain-containing protein GIPC1	Gipc1	0.488804	0.758038	24.563	24.134	24.1835	24.6573	24.5556	24.1423		24.2935	24.4517	0.158233	-0.310865	0.310865
202	O09106	1	13	9	110	O09106	HDAC1_MOUSE	Histone deacetylase 1	Hdac1	0.124296	0.381434	25.3454	25.2788	25.426	25.0033	25.1813	25.3025		25.3501	25.1624	-0.1877	-0.905543	0.905543
1193	Q3V1L4	1	3	3	20	Q3V1L4	5NTC_MOUSE	Cytosolic purine 5-nucleotidase	Nt5c2	0.764432	0.892424	22.11	19.046	20.484	21.3412	20.6623	20.5224		20.5467	20.842	0.2953	-0.116661	0.116661
2152	Q9CQI3;Q9ERL7	2	5	5	35	Q9CQI3	GMFB_MOUSE	Glia maturation factor beta	Gmfb	0.229783	0.518802	22.6778	21.9098	22.2218	22.5304	22.5161	22.7751		22.2698	22.6072	0.3374	-0.638682	0.638682
1155	Q3UDE2	1	18	18	66	Q3UDE2	TTL12_MOUSE	Tubulin--tyrosine ligase-like protein 12	Ttll12	0.0915666	0.306005	23.7086	23.393	23.5133	23.9927	23.7948	23.6831		23.5383	23.8235	0.285233	-1.03826	1.03826
151	E9Q3L2	1	11	11	30	E9Q3L2	PI4KA_MOUSE	Phosphatidylinositol 4-kinase alpha	Pi4ka	0.608065	0.811529	22.8267	22.7364	21.7433	22.9428	22.5209	22.4725		22.4355	22.6454	0.209933	-0.21605	0.21605
1406	Q64339	1	10	10	138	Q64339	ISG15_MOUSE	Ubiquitin-like protein ISG15	Isg15	0.498673	0.761047	23.9186	23.4951	23.8801	23.9562	23.6805	22.8712		23.7646	23.5026	-0.261967	-0.302184	0.302184
1268	Q60932	1	17	17	220	Q60932	VDAC1_MOUSE	Voltage-dependent anion-selective channel protein 1	Vdac1	0.224285	0.518884	26.6248	26.2493	26.3524	26.2442	26.3206	26.1129		26.4088	26.2259	-0.182933	-0.6492	0.6492
172	O08547	1	7	7	58	O08547	SC22B_MOUSE	Vesicle-trafficking protein SEC22b	Sec22b	0.835923	0.932253	23.1258	23.6038	22.8997	23.0295	22.491	23.8185		23.2098	23.113	-0.0967667	-0.0778337	0.0778337
1752	Q8CDJ8	1	8	8	41	Q8CDJ8	STON1_MOUSE	Stonin-1	Ston1	0.682692	0.850033	24.1812	24.0739	23.8261	24.1665	24.013	24.0532		24.0271	24.0776	0.0505	-0.165775	0.165775
2564	Q9WVG6	1	4	4	25	Q9WVG6	CARM1_MOUSE	Histone-arginine methyltransferase CARM1	Carm1	0.371479	0.65965	22.2216	21.9366	22.2291	22.2017	21.9311	21.7866		22.1291	21.9731	-0.155967	-0.430066	0.430066
718	P47968	1	5	5	21	P47968	RPIA_MOUSE	Ribose-5-phosphate isomerase	Rpia	0.599978	0.807496	23.8825	23.2484	23.4285	23.6579	23.3182	23.1807		23.5198	23.3856	-0.1342	-0.221865	0.221865
1376	Q62465	1	18	18	208	Q62465	VAT1_MOUSE	Synaptic vesicle membrane protein VAT-1 homolog	Vat1	0.0737477	0.281572	26.6037	26.3826	26.3909	26.3265	26.2499	26.1187		26.4591	26.2317	-0.227367	-1.13225	1.13225
2193	Q9CWZ3	1	4	4	30	Q9CWZ3	RBM8A_MOUSE	RNA-binding protein 8A	Rbm8a	0.166973	0.445907	23.338	23.1046	23.0379	22.8539	23.0645	22.2612		23.1602	22.7265	-0.433633	-0.777354	0.777354
2391	Q9JHU4	1	141	141	796	Q9JHU4	DYHC1_MOUSE	Cytoplasmic dynein 1 heavy chain 1	Dync1h1	0.0556282	0.235306	27.8046	27.8225	27.7081	28.0755	27.8886	27.9174		27.7784	27.9605	0.1821	-1.2547	1.2547
715	P47962	1	20	20	441	P47962	RL5_MOUSE	60S ribosomal protein L5	Rpl5	0.380381	0.667261	29.0453	29.6051	29.4603	28.7776	29.2805	29.3322		29.3702	29.1301	-0.240133	-0.419781	0.419781
1500	Q6X893	1	17	17	152	Q6X893	CTL1_MOUSE	Choline transporter-like protein 1	Slc44a1	0.0114881	0.119311	26.7941	26.4826	26.4755	26.1568	26.0777	25.9997		26.5841	26.0781	-0.506	-1.93975	1.93975
1789	Q8CIN4;O88643;Q61036	3	10	10	42	Q8CIN4	PAK2_MOUSE	Serine/threonine-protein kinase PAK 2	Pak2	0.16982	0.44565	23.6716	23.7031	23.4916	24.0055	23.6027	24.0176		23.6221	23.8753	0.253167	-0.770011	0.770011
905	P62858	1	2	2	25	P62858	RS28_MOUSE	40S ribosomal protein S28	Rps28	0.692555	0.856911	23.807	20.7619	20.5765	23.0348	23.1309	20.6656		21.7151	22.2771	0.561967	-0.159546	0.159546
1209	Q571I9	1	4	4	32	Q571I9	A16A1_MOUSE	Aldehyde dehydrogenase family 16 member A1	Aldh16a1	0.413517	0.698279	22.2807	22.1137	21.9297	22.1989	21.4264	22.006		22.108	21.8771	-0.230933	-0.383507	0.383507
1351	Q62167;P16381	2	31	7	322	Q62167	DDX3X_MOUSE	ATP-dependent RNA helicase DDX3X	Ddx3x	0.0245116	0.150391	26.4995	26.4402	26.2884	26.8226	26.633	26.6729		26.4094	26.7095	0.300133	-1.61063	1.61063
1557	Q80UG5	1	20	20	107	Q80UG5	SEPT9_MOUSE	Septin-9	2019-09-09	0.411571	0.699363	24.749	24.9448	24.824	24.9121	24.9373	24.8431		24.8393	24.8975	0.0582333	-0.385555	0.385555
370	P02469	1	75	75	747	P02469	LAMB1_MOUSE	Laminin subunit beta-1	Lamb1	0.00552498	0.117653	27.5231	27.9991	27.9992	26.7443	27.0128	26.8795		27.8405	26.8789	-0.9616	-2.25767	2.25767
1608	Q8BGQ7	1	27	27	224	Q8BGQ7	SYAC_MOUSE	Alanine--tRNA ligase, cytoplasmic	Aars	0.0345796	0.191722	25.1801	25.4826	25.5054	25.7802	25.6888	25.7209		25.3894	25.73	0.3406	-1.46118	1.46118
588	P28301	1	2	2	6	P28301	LYOX_MOUSE	Protein-lysine 6-oxidase	Lox	0.858468	0.93948	20.1257	21.81	21.9421	20.2067	22.102	21.1123		21.2926	21.1403	-0.152267	-0.0662759	0.0662759
1783	Q8CI94;Q9WUB3	2	19	17	102	Q8CI94	PYGB_MOUSE	Glycogen phosphorylase, brain form	Pygb	0.691156	0.855711	24.0959	23.3778	23.6553	23.8458	23.5136	23.4601		23.7097	23.6065	-0.103167	-0.160424	0.160424
1085	Q03145	1	54	52	633	Q03145	EPHA2_MOUSE	Ephrin type-A receptor 2	Epha2	0.285862	0.584987	29.4063	28.95	29.0242	29.4606	29.33	29.1875		29.1268	29.326	0.1992	-0.543844	0.543844
488	P16460	1	10	10	77	P16460	ASSY_MOUSE	Argininosuccinate synthase	Ass1	0.829987	0.930159	24.872	23.9797	24.3274	24.331	24.3565	24.3129		24.393	24.3335	-0.0595667	-0.0809287	0.0809287
1766	Q8CG47	1	19	19	45	Q8CG47	SMC4_MOUSE	Structural maintenance of chromosomes protein 4	Smc4	0.016892	0.133653	23.2883	23.795	23.551	24.316	24.4184	24.0545		23.5448	24.263	0.7182	-1.77232	1.77232
257	O54774	1	2	2	13	O54774	AP3D1_MOUSE	AP-3 complex subunit delta-1	Ap3d1	0.59399	0.8061	21.22	21.3523	21.1762	20.9858	21.728	20.3262		21.2495	21.0133	-0.236167	-0.226221	0.226221
2412	Q9JJ80	1	7	7	60	Q9JJ80	RPF2_MOUSE	Ribosome production factor 2 homolog	Rpf2	0.884187	0.953909	24.669	23.8836	23.7394	24.1831	24.1464	24.0976		24.0973	24.1424	0.0450333	-0.0534559	0.0534559
924	P63028	1	5	5	64	P63028	TCTP_MOUSE	Translationally-controlled tumor protein	Tpt1	0.751295	0.886457	25.5852	25.6361	25.4503	25.6015	25.5194	25.4841		25.5572	25.535	-0.0222	-0.12419	0.12419
983	P70460	1	10	10	70	P70460	VASP_MOUSE	Vasodilator-stimulated phosphoprotein	Vasp	0.921691	0.96831	24.2404	24.0252	24.017	24.0754	24.0859	24.1452		24.0942	24.1022	0.00796667	-0.0354147	0.0354147
2463	Q9QXS1;Q8R0W0	2	120	120	657	Q9QXS1	PLEC_MOUSE	Plectin	Plec	0.0549779	0.234323	27.25	27.5678	27.3563	27.6614	27.74	27.5961		27.3914	27.6658	0.274467	-1.25981	1.25981
1188	Q3UW53	1	29	29	265	Q3UW53	NIBAN_MOUSE	Protein Niban	Fam129a	0.179471	0.454648	26.0704	26.0415	26.1421	26.2559	26.0788	26.2208		26.0847	26.1852	0.1005	-0.746006	0.746006
369	P02468;Q9R0B6	2	84	84	878	P02468	LAMC1_MOUSE	Laminin subunit gamma-1	Lamc1	0.00346127	0.121231	28.1239	28.635	28.5409	27.3614	27.4282	27.5001		28.4333	27.4299	-1.00337	-2.46076	2.46076
792	P56399	1	20	20	93	P56399	UBP5_MOUSE	Ubiquitin carboxyl-terminal hydrolase 5	Usp5	0.420096	0.704826	24.2061	22.68	23.2259	23.9111	23.4869	23.9872		23.3707	23.7951	0.4244	-0.376651	0.376651
1008	P84096	1	10	9	99	P84096	RHOG_MOUSE	Rho-related GTP-binding protein RhoG	Rhog	0.0326526	0.185829	25.4108	25.1844	25.4319	25.0527	24.949	25.1223		25.3424	25.0413	-0.301033	-1.48608	1.48608
487	P16330	1	9	9	35	P16330	CN37_MOUSE	2,3-cyclic-nucleotide 3-phosphodiesterase	Cnp	0.286039	0.583093	23.207	22.344	22.5043	22.4959	22.2225	22.3149		22.6851	22.3444	-0.340667	-0.543575	0.543575
1241	Q60634	1	15	15	103	Q60634	FLOT2_MOUSE	Flotillin-2	Flot2	0.693162	0.855362	25.2767	24.7926	24.9404	25.2641	24.9264	25.0409		25.0032	25.0771	0.0739	-0.159165	0.159165
654	P35980	1	17	17	269	P35980	RL18_MOUSE	60S ribosomal protein L18	Rpl18	0.395297	0.677985	27.5203	28.1824	27.9569	27.8516	28.2361	28.2363		27.8865	28.108	0.221467	-0.403076	0.403076
1347	Q62130	1	6	6	10	Q62130	PTN14_MOUSE	Tyrosine-protein phosphatase non-receptor type 14	Ptpn14	0.711	0.857919	20.1662	20.4327	21.8967	22.929	19.1225	21.9502		20.8319	21.3339	0.502033	-0.14813	0.14813
956	P70168	1	36	36	422	P70168	IMB1_MOUSE	Importin subunit beta-1	Kpnb1	0.617199	0.813313	27.304	26.997	27.1014	27.2955	27.0528	27.2431		27.1341	27.1971	0.063	-0.209575	0.209575
1015	P97315	1	7	7	72	P97315	CSRP1_MOUSE	Cysteine and glycine-rich protein 1	Csrp1	0.856407	0.940302	24.5784	24.4953	24.5059	24.2835	24.8164	24.5701		24.5265	24.5567	0.0301333	-0.0673198	0.0673198
2004	Q921J2	1	8	8	75	Q921J2	RHEB_MOUSE	GTP-binding protein Rheb	Rheb	0.300558	0.600914	24.4936	24.2376	24.7556	24.4519	24.2764	24.1318		24.4956	24.2867	-0.2089	-0.522072	0.522072
647	P35762	1	5	5	167	P35762	CD81_MOUSE	CD81 antigen	Cd81	0.00544987	0.116486	30.2671	30.0208	29.9293	29.4552	29.1604	29.0661		30.0724	29.2272	-0.845167	-2.26361	2.26361
2437	Q9JLV1	1	6	6	27	Q9JLV1	BAG3_MOUSE	BAG family molecular chaperone regulator 3	Bag3	0.188694	0.469244	22.5019	22.2694	22.3632	22.4729	22.4883	22.8739		22.3782	22.6117	0.233533	-0.724242	0.724242
1570	Q80W68	1	20	20	73	Q80W68	KIRR1_MOUSE	Kin of IRRE-like protein 1	Kirrel1	0.732734	0.87208	24.8948	24.0568	24.4221	24.5634	24.4372	24.6481		24.4579	24.5496	0.0916667	-0.135054	0.135054
1584	Q80YF6	1	12	12	129	Q80YF6	UPK3B_MOUSE	Uroplakin-3b	Upk3b	0.88101	0.951789	27.1551	26.4819	26.2803	27.0182	26.5324	26.5158		26.6391	26.6888	0.0497	-0.0550192	0.0550192
1940	Q91V92	1	38	38	269	Q91V92	ACLY_MOUSE	ATP-citrate synthase	Acly	0.905608	0.963466	26.2629	26.0147	26.04	26.2138	25.914	26.1443		26.1059	26.0907	-0.0151667	-0.0430597	0.0430597
1445	Q6NZC7	1	3	3	46	Q6NZC7	S23IP_MOUSE	SEC23-interacting protein	Sec23ip	0.366554	0.653835	22.3466	22.1902	22.6266	22.9951	22.4207	22.4414		22.3878	22.6191	0.231267	-0.435862	0.435862
2482	Q9QZ88	1	9	9	73	Q9QZ88	VPS29_MOUSE	Vacuolar protein sorting-associated protein 29	Vps29	0.0689173	0.275104	23.7443	23.3981	23.416	24.1139	23.7016	23.9652		23.5195	23.9269	0.407433	-1.16167	1.16167
1251	Q60751;Q9WTL4	2	16	12	89	Q60751	IGF1R_MOUSE	Insulin-like growth factor 1 receptor	Igf1r	0.582914	0.805043	23.5356	24.2099	23.6891	23.7735	24.0454	24.0117		23.8115	23.9435	0.132	-0.234396	0.234396
165	F8VPU2	1	48	48	513	F8VPU2	FARP1_MOUSE	FERM, ARHGEF and pleckstrin domain-containing protein 1	Farp1	0.460276	0.740652	27.9741	27.502	27.6531	28.0446	27.7347	27.7672		27.7097	27.8488	0.1391	-0.336982	0.336982
1833	Q8K301	1	4	4	16	Q8K301	DDX52_MOUSE	Probable ATP-dependent RNA helicase DDX52	Ddx52	0.785406	0.904119	21.7979	21.9612	19.7708	21.7005	19.8752	21.1776		21.1766	20.9178	-0.258867	-0.104906	0.104906
2524	Q9WTI7	1	85	84	948	Q9WTI7	MYO1C_MOUSE	Unconventional myosin-Ic	Myo1c	0.0141997	0.127883	30.9099	30.7389	30.7772	31.2824	31.1105	31.0701		30.8087	31.1543	0.345667	-1.84772	1.84772
2358	Q9EPU0	1	36	36	318	Q9EPU0	RENT1_MOUSE	Regulator of nonsense transcripts 1	Upf1	0.131549	0.398078	26.4393	26.3527	26.4285	26.4418	26.4643	26.5309		26.4068	26.479	0.0721667	-0.880912	0.880912
1576	Q80X71	1	5	5	43	Q80X71	T106B_MOUSE	Transmembrane protein 106B	Tmem106b	0.0573842	0.243786	23.0087	22.6198	22.3044	23.0468	23.3611	23.3193		22.6443	23.2424	0.5981	-1.24121	1.24121
2598	Q9Z1Q9	1	63	63	901	Q9Z1Q9	SYVC_MOUSE	Valine--tRNA ligase	Vars	0.34756	0.635743	28.8001	28.9898	28.9355	28.5767	28.8243	28.9388		28.9085	28.7799	-0.128533	-0.45897	0.45897
1682	Q8BU03	1	3	3	17	Q8BU03	PWP2_MOUSE	Periodic tryptophan protein 2 homolog	Pwp2	0.446088	0.728353	21.3147	21.817	20.859	21.122	20.7861	21.2883		21.3302	21.0655	-0.264767	-0.350579	0.350579
1415	Q64514	1	21	21	36	Q64514	TPP2_MOUSE	Tripeptidyl-peptidase 2	Tpp2	0.812634	0.91791	24.3653	23.1751	22.5284	23.208	23.7594	22.6228		23.3563	23.1967	-0.159533	-0.090105	0.090105
2203	Q9CXW4	1	10	10	128	Q9CXW4	RL11_MOUSE	60S ribosomal protein L11	Rpl11	0.979112	0.992581	26.115	25.1433	25.1488	25.8469	25.3031	25.2882		25.469	25.4794	0.0103667	-0.00916763	0.00916763
3	A2AF47	1	24	22	79	A2AF47	DOC11_MOUSE	Dedicator of cytokinesis protein 11	Dock11	0.25042	0.542684	25.0761	24.4107	24.4695	25.175	24.9453	24.7994		24.6521	24.9732	0.321133	-0.601331	0.601331
1633	Q8BJU2	1	3	3	63	Q8BJU2	TSN9_MOUSE	Tetraspanin-9	Tspan9	0.00647183	0.122747	25.7376	25.3569	25.4681	24.911	24.9187	24.7365		25.5209	24.8554	-0.665467	-2.18897	2.18897
1680	Q8BTY2;Q8JZR6	2	15	15	81	Q8BTY2	S4A7_MOUSE	Sodium bicarbonate cotransporter 3	Slc4a7	0.271868	0.570839	24.6455	23.6541	23.941	24.4279	24.4691	24.47		24.0802	24.4557	0.375467	-0.565642	0.565642
582	P27601	1	18	18	176	P27601	GNA13_MOUSE	Guanine nucleotide-binding protein subunit alpha-13	Gna13	0.569938	0.803709	25.8222	25.5726	25.9342	25.8883	25.8	25.8443		25.7763	25.8442	0.0678667	-0.244172	0.244172
2192	Q9CWX9	1	14	14	127	Q9CWX9	DDX47_MOUSE	Probable ATP-dependent RNA helicase DDX47	Ddx47	0.407303	0.691607	26.0731	25.9466	26.0712	25.8693	25.8505	26.111		26.0303	25.9436	-0.0867	-0.390082	0.390082
1523	Q78PY7	1	31	31	275	Q78PY7	SND1_MOUSE	Staphylococcal nuclease domain-containing protein 1	Snd1	0.138138	0.404392	26.4891	26.5265	26.4876	26.4353	26.4275	26.498		26.5011	26.4536	-0.0474667	-0.859687	0.859687
1047	P97820	1	32	22	294	P97820	M4K4_MOUSE	Mitogen-activated protein kinase kinase kinase kinase 4	Map4k4	0.0649183	0.263556	26.4797	26.2132	26.0663	26.7	26.531	26.5368		26.2531	26.5893	0.3362	-1.18763	1.18763
2319	Q9DBG6	1	13	13	69	Q9DBG6	RPN2_MOUSE	Dolichyl-diphosphooligosaccharide--protein glycosyltransferase subunit 2	Rpn2	0.367322	0.654117	24.184	24.4497	24.1962	24.4136	24.0314	23.7176		24.2766	24.0542	-0.222433	-0.434953	0.434953
337	O88697	1	4	4	15	O88697	STK16_MOUSE	Serine/threonine-protein kinase 16	Stk16	0.602796	0.810194	21.4027	20.9365	21.2589	21.5163	21.2261	21.1547		21.1994	21.299	0.0996667	-0.21983	0.21983
615	P30999	1	53	53	505	P30999	CTND1_MOUSE	Catenin delta-1	Ctnnd1	0.0441599	0.212016	28.0895	27.8928	28.2069	28.5671	28.257	28.5337		28.0631	28.4526	0.389533	-1.35497	1.35497
2493	Q9R001	1	3	3	7	Q9R001	ATS5_MOUSE	A disintegrin and metalloproteinase with thrombospondin motifs 5	Adamts5	0.648249	0.827024	22.4002	20.9214	21.0199	20.5841	21.5691	21.3562		21.4472	21.1698	-0.277367	-0.188258	0.188258
497	P17426	1	21	15	62	P17426	AP2A1_MOUSE	AP-2 complex subunit alpha-1	Ap2a1	0.687669	0.853224	23.2433	23.4004	23.5939	23.3795	23.3407	23.7225		23.4125	23.4809	0.0683667	-0.162621	0.162621
454	P13595	1	21	21	138	P13595	NCAM1_MOUSE	Neural cell adhesion molecule 1	Ncam1	0.0231646	0.148746	25.7587	25.8803	25.7657	25.5964	25.558	25.679		25.8016	25.6111	-0.190433	-1.63518	1.63518
1425	Q68FL6	1	29	29	131	Q68FL6	SYMC_MOUSE	Methionine--tRNA ligase, cytoplasmic	Mars	0.0890091	0.303758	25.1671	24.9078	24.6688	25.8755	25.5259	25.1111		24.9146	25.5042	0.5896	-1.05057	1.05057
696	P46935	1	20	18	129	P46935	NEDD4_MOUSE	E3 ubiquitin-protein ligase NEDD4	Nedd4	0.0409479	0.210822	24.7552	24.4728	24.7131	25.2754	24.8637	25.1367		24.647	25.0919	0.4449	-1.38777	1.38777
1337	Q61879	1	110	87	750	Q61879	MYH10_MOUSE	Myosin-10	Myh10	0.417909	0.703683	27.3903	27.9325	26.9982	26.7614	27.72	26.6728		27.4403	27.0514	-0.388933	-0.378918	0.378918
247	O35682	1	8	8	76	O35682	MYADM_MOUSE	Myeloid-associated differentiation marker	Myadm	0.194377	0.476169	26.2668	25.5826	25.4628	25.5995	25.163	25.2145		25.7707	25.3257	-0.445067	-0.711355	0.711355
630	P34928	1	4	4	16	P34928	APOC1_MOUSE	Apolipoprotein C-I	Apoc1	0.861859	0.940864	20.9481	24.0248	22.3268	21.374	26.8516	20.3062		22.4332	22.8439	0.4107	-0.0645638	0.0645638
2548	Q9WUU8	1	5	5	9	Q9WUU8	TNIP1_MOUSE	TNFAIP3-interacting protein 1	Tnip1	0.0110066	0.123722	20.6427	20.4647	21.2635	22.2646	21.9588	21.8308		20.7903	22.0181	1.22777	-1.95835	1.95835
449	P12382	1	25	20	207	P12382	PFKAL_MOUSE	ATP-dependent 6-phosphofructokinase, liver type	Pfkl	0.665833	0.835815	26.092	25.5624	25.6652	26.1841	25.7902	25.6608		25.7732	25.8784	0.105167	-0.176635	0.176635
1080	Q02248	1	38	32	474	Q02248	CTNB1_MOUSE	Catenin beta-1	Ctnnb1	0.268469	0.564926	28.2514	27.8597	28.0359	28.272	28.1941	28.1411		28.049	28.2024	0.1534	-0.571106	0.571106
2541	Q9WUL7	1	6	6	53	Q9WUL7	ARL3_MOUSE	ADP-ribosylation factor-like protein 3	Arl3	0.255626	0.545877	23.6903	23.856	23.9195	23.5284	23.5963	23.8579		23.8219	23.6609	-0.161067	-0.592395	0.592395
2503	Q9R0P3	1	10	10	148	Q9R0P3	ESTD_MOUSE	S-formylglutathione hydrolase	Esd	0.809946	0.91633	25.5963	25.6883	25.8621	25.7629	25.6184	25.6972		25.7156	25.6928	-0.0227333	-0.0915439	0.0915439
506	P18052;P49446	2	31	31	211	P18052	PTPRA_MOUSE	Receptor-type tyrosine-protein phosphatase alpha	Ptpra	0.240035	0.529383	25.9743	25.9549	25.8424	25.9244	25.7346	25.8292		25.9239	25.8294	-0.0944667	-0.619725	0.619725
228	O35379	1	39	38	387	O35379	MRP1_MOUSE	Multidrug resistance-associated protein 1	Abcc1	0.46989	0.745883	26.7313	26.2567	26.2008	26.7314	26.4969	26.421		26.3963	26.5498	0.1535	-0.328004	0.328004
1721	Q8C129	1	26	26	258	Q8C129	LCAP_MOUSE	Leucyl-cystinyl aminopeptidase	Lnpep	0.732409	0.872539	26.3438	25.9888	25.9751	26.1648	26.0074	25.9893		26.1026	26.0538	-0.0487333	-0.135246	0.135246
737	P49769;Q61144	2	8	8	57	P49769	PSN1_MOUSE	Presenilin-1	Psen1	0.255772	0.54555	24.2917	24.2133	23.9857	24.082	23.8598	24.0807		24.1636	24.0075	-0.156067	-0.592147	0.592147
760	P51881	1	14	5	74	P51881	ADT2_MOUSE	ADP/ATP translocase 2	Slc25a5	0.988162	0.996494	24.8142	23.2656	23.2791	24.4144	23.5051	23.4107		23.7863	23.7767	-0.00956667	-0.00517185	0.00517185
428	P10852	1	28	28	508	P10852	4F2_MOUSE	4F2 cell-surface antigen heavy chain	Slc3a2	0.0679634	0.271926	29.1967	28.8225	28.8573	29.345	29.3178	29.1804		28.9588	29.2811	0.322233	-1.16772	1.16772
1683	Q8BU30	1	36	36	186	Q8BU30	SYIC_MOUSE	Isoleucine--tRNA ligase, cytoplasmic	Iars	0.0105962	0.129852	25.786	25.7377	25.5906	26.6373	26.6951	26.1713		25.7048	26.5012	0.796467	-1.97485	1.97485
556	P24549	1	24	17	144	P24549	AL1A1_MOUSE	Retinal dehydrogenase 1	Aldh1a1	0.414515	0.699402	28.5838	28.713	28.8071	28.709	28.6792	28.3753		28.7013	28.5878	-0.113467	-0.38246	0.38246
873	P62267	1	11	11	194	P62267	RS23_MOUSE	40S ribosomal protein S23	Rps23	0.433838	0.719555	26.4212	26.7904	26.7563	26.1561	26.6855	26.5997		26.656	26.4804	-0.175533	-0.362672	0.362672
427	P10833	1	13	10	89	P10833	RRAS_MOUSE	Ras-related protein R-Ras	Rras	0.953655	0.986315	26.6524	26.0036	25.9257	26.4655	26.2141	25.9529		26.1939	26.2108	0.0169333	-0.0206087	0.0206087
1280	Q61072	1	10	10	78	Q61072	ADAM9_MOUSE	Disintegrin and metalloproteinase domain-containing protein 9	Adam9	0.011251	0.120471	24.4093	23.9559	24.3631	23.4415	23.6419	23.5692		24.2428	23.5509	-0.6919	-1.94881	1.94881
1659	Q8BP47	1	22	22	196	Q8BP47	SYNC_MOUSE	Asparagine--tRNA ligase, cytoplasmic	Nars	0.010844	0.127315	25.8136	25.7869	25.9452	26.2994	26.0983	26.3299		25.8486	26.2425	0.393967	-1.96481	1.96481
448	P12367	1	8	7	42	P12367	KAP2_MOUSE	cAMP-dependent protein kinase type II-alpha regulatory subunit	Prkar2a	0.984956	0.994288	20.9139	23.6065	21.2322	20.2871	22.5597	22.9775		21.9175	21.9414	0.0239	-0.00658317	0.00658317
1446	Q6NZJ6	1	29	27	156	Q6NZJ6	IF4G1_MOUSE	Eukaryotic translation initiation factor 4 gamma 1	Eif4g1	0.873557	0.947707	25.6897	25.8872	25.7878	25.7519	25.6953	25.9688		25.7882	25.8053	0.0171	-0.0587088	0.0587088
286	O55234	1	9	9	51	O55234	PSB5_MOUSE	Proteasome subunit beta type-5	Psmb5	0.200239	0.48197	22.7588	23.1306	22.986	22.775	22.4482	20.8018		22.9585	22.0083	-0.950133	-0.698451	0.698451
2461	Q9QXB9	1	11	11	118	Q9QXB9	DRG2_MOUSE	Developmentally-regulated GTP-binding protein 2	Drg2	0.875314	0.947932	25.1848	24.8976	25.1454	25.1298	25.0701	24.9776		25.0759	25.0592	-0.0167667	-0.0578361	0.0578361
682	P43247	1	4	4	12	P43247	MSH2_MOUSE	DNA mismatch repair protein Msh2	Msh2	0.942323	0.978932	19.8872	19.6613	21.1151	20.5497	20.1321	19.8678		20.2212	20.1832	-0.038	-0.0258002	0.0258002
637	P35285	1	8	6	42	P35285	RB22A_MOUSE	Ras-related protein Rab-22A	Rab22a	0.28236	0.580782	22.9225	22.7877	22.953	22.8702	22.8269	22.6828		22.8877	22.7933	-0.0944333	-0.549197	0.549197
853	P61750	1	13	7	143	P61750	ARF4_MOUSE	ADP-ribosylation factor 4	Arf4	0.798435	0.911983	26.2043	25.5248	25.3708	25.7022	25.6375	25.5473		25.7	25.629	-0.0709667	-0.0977604	0.0977604
989	P70699	1	24	24	178	P70699	LYAG_MOUSE	Lysosomal alpha-glucosidase	Gaa	0.387724	0.672756	25.1626	24.4061	24.5862	25.2405	24.7773	24.9111		24.7183	24.9763	0.258	-0.411477	0.411477
1811	Q8K1B8;P59113	2	8	8	51	Q8K1B8	URP2_MOUSE	Fermitin family homolog 3	Fermt3	0.0605556	0.252787	24.4262	24.1797	24.1514	23.89	24.0988	23.7939		24.2524	23.9276	-0.324867	-1.21785	1.21785
1511	Q6ZWN5	1	24	24	345	Q6ZWN5	RS9_MOUSE	40S ribosomal protein S9	Rps9	0.893496	0.958737	28.8018	29.0106	28.6948	28.5992	29.053	28.9252		28.8357	28.8591	0.0234	-0.0489074	0.0489074
1012	P97300	1	6	6	81	P97300	NPTN_MOUSE	Neuroplastin	Nptn	0.290825	0.589088	25.9212	25.5814	25.6417	25.7447	25.5069	25.2227		25.7148	25.4914	-0.223333	-0.536368	0.536368
919	P63001;P60764;Q05144	3	10	9	125	P63001	RAC1_MOUSE	Ras-related C3 botulinum toxin substrate 1	Rac1	0.217976	0.510268	27.7563	27.4768	27.5699	27.6016	27.3757	27.2401		27.601	27.4058	-0.1952	-0.661591	0.661591
2095	Q99LE6	1	13	13	59	Q99LE6	ABCF2_MOUSE	ATP-binding cassette sub-family F member 2	Abcf2	0.0121833	0.119841	23.8117	24.1148	23.8983	24.3027	24.3533	24.389		23.9416	24.3483	0.406733	-1.91424	1.91424
531	P21279	1	20	11	140	P21279	GNAQ_MOUSE	Guanine nucleotide-binding protein G(q) subunit alpha	Gnaq	0.382033	0.66903	25.5814	25.3026	25.4271	25.3883	25.2575	25.394		25.437	25.3466	-0.0904333	-0.417899	0.417899
161	E9QAM5	1	43	43	173	E9QAM5	HELZ2_MOUSE	Helicase with zinc finger domain 2	Helz2	0.296557	0.596288	24.8968	24.0781	24.4704	24.8623	24.5398	25.0475		24.4818	24.8165	0.334767	-0.527892	0.527892
461	P14131	1	15	15	240	P14131	RS16_MOUSE	40S ribosomal protein S16	Rps16	0.0951352	0.316102	29.4976	29.661	29.622	29.094	29.4007	29.4682		29.5935	29.321	-0.272567	-1.02166	1.02166
797	P57716	1	13	13	150	P57716	NICA_MOUSE	Nicastrin	Ncstn	0.61966	0.813933	25.7737	25.331	25.6647	25.7859	25.581	25.6386		25.5898	25.6685	0.0787	-0.207847	0.207847
2268	Q9D2Y4	1	3	3	10	Q9D2Y4	MLKL_MOUSE	Mixed lineage kinase domain-like protein	Mlkl	0.301886	0.60304	19.4546	22.0136	21.1407	21.8878	21.5409	21.879		20.8696	21.7692	0.8996	-0.520157	0.520157
2163	Q9CQW1	1	8	8	58	Q9CQW1	YKT6_MOUSE	Synaptobrevin homolog YKT6	Ykt6	0.806512	0.915453	24.751	23.5283	23.4192	24.0721	23.5761	23.6952		23.8995	23.7811	-0.118367	-0.0933892	0.0933892
1331	Q61739	1	20	20	114	Q61739	ITA6_MOUSE	Integrin alpha-6	Itga6	0.0704502	0.273588	25.0944	25.1692	24.8204	24.742	24.7846	24.7726		25.028	24.7664	-0.2616	-1.15212	1.15212
894	P62774	1	5	5	64	P62774	MTPN_MOUSE	Myotrophin	Mtpn	0.818039	0.921251	24.6931	24.0551	23.9673	24.1686	24.4979	23.8282		24.2385	24.1649	-0.0736	-0.087226	0.087226
1438	Q6EDY6	1	2	2	8	Q6EDY6	CARL1_MOUSE	F-actin-uncapping protein LRRC16A	Carmil1	0.746	0.884399	19.9534	20.8283	21.0628	20.7641	20.619	20.8184		20.6148	20.7338	0.119	-0.127261	0.127261
2164	Q9CQW2	1	9	4	125	Q9CQW2	ARL8B_MOUSE	ADP-ribosylation factor-like protein 8B	Arl8b	0.0691454	0.275633	25.8335	25.8481	25.7156	26.0699	25.8696	25.9886		25.7991	25.976	0.176967	-1.16024	1.16024
764	P52480;P53657	2	41	41	755	P52480	KPYM_MOUSE	Pyruvate kinase PKM	Pkm	0.0481638	0.213279	30.2469	30.4229	30.3769	30.0786	30.2107	30.1924		30.3489	30.1606	-0.188333	-1.31728	1.31728
735	P49718	1	43	43	492	P49718	MCM5_MOUSE	DNA replication licensing factor MCM5	Mcm5	0.624942	0.816495	27.2786	27.432	27.3295	27.1792	27.4241	27.3037		27.3467	27.3023	-0.0443667	-0.20416	0.20416
1642	Q8BKS9	1	9	9	54	Q8BKS9	PUM3_MOUSE	Pumilio homolog 3	Pum3	0.373332	0.662322	23.6595	23.5146	23.1146	23.2198	23.1847	23.3668		23.4296	23.2571	-0.172467	-0.427905	0.427905
2408	Q9JJ00	1	10	10	76	Q9JJ00	PLS1_MOUSE	Phospholipid scramblase 1	Plscr1	0.576396	0.80426	26.3517	25.8646	26.0305	26.2337	25.6253	25.9743		26.0823	25.9444	-0.137833	-0.239279	0.239279
1870	Q8R2Q8	1	7	7	58	Q8R2Q8	BST2_MOUSE	Bone marrow stromal antigen 2	Bst2	0.804205	0.91356	24.7084	23.6658	23.778	23.489	24.0248	24.3132		24.0507	23.9423	-0.1084	-0.0946332	0.0946332
1405	Q64337	1	17	17	205	Q64337	SQSTM_MOUSE	Sequestosome-1	Sqstm1	0.000752381	0.130933	24.9902	25.2924	25.2289	26.1224	26.2961	26.3713		25.1705	26.2633	1.09277	-3.12356	3.12356
220	O35295	1	10	10	82	O35295	PURB_MOUSE	Transcriptional activator protein Pur-beta	Purb	0.469616	0.746154	25.3802	23.8412	24.2791	24.2931	24.0752	24.0181		24.5002	24.1288	-0.371367	-0.328257	0.328257
2018	Q922H4	1	6	6	52	Q922H4	GMPPA_MOUSE	Mannose-1-phosphate guanyltransferase alpha	Gmppa	0.0380408	0.201043	23.428	23.4973	23.5287	22.8807	23.015	23.3248		23.4847	23.0735	-0.411167	-1.41975	1.41975
1334	Q61768;P28738;P33175	3	30	30	172	Q61768	KINH_MOUSE	Kinesin-1 heavy chain	Kif5b	0.242472	0.532047	25.3718	25.4757	25.1806	25.3654	25.513	25.6092		25.3427	25.4959	0.153167	-0.615338	0.615338
2256	Q9D1G5	1	7	7	21	Q9D1G5	LRC57_MOUSE	Leucine-rich repeat-containing protein 57	Lrrc57	0.546083	0.792046	23.1711	22.6146	23.2255	23.0315	23.5318	20.648		23.0037	22.4038	-0.599967	-0.262741	0.262741
690	P46460	1	9	9	21	P46460	NSF_MOUSE	Vesicle-fusing ATPase	Nsf	0.575191	0.805895	22.0559	22.8968	22.6887	22.3548	22.9205	22.948		22.5471	22.7411	0.193967	-0.240188	0.240188
2054	Q99JI4	1	11	11	57	Q99JI4	PSMD6_MOUSE	26S proteasome non-ATPase regulatory subunit 6	Psmd6	0.97127	0.991736	24.5068	24.0493	23.1261	24.001	23.9697	23.6632		23.8941	23.878	-0.0161	-0.01266	0.01266
872	P62264	1	8	8	132	P62264	RS14_MOUSE	40S ribosomal protein S14	Rps14	0.963971	0.988149	25.4319	25.5284	25.2319	25.1857	25.5111	25.4759		25.3974	25.3909	-0.0065	-0.015936	0.015936
344	O88844	1	9	8	51	O88844	IDHC_MOUSE	Isocitrate dehydrogenase [NADP] cytoplasmic	Idh1	0.135842	0.404425	24.3509	24.6072	24.8831	24.4413	24.2335	24.2175		24.6137	24.2974	-0.3163	-0.866966	0.866966
1065	Q00519	1	13	13	95	Q00519	XDH_MOUSE	Xanthine dehydrogenase/oxidase	Xdh	0.0031959	0.129191	25.5874	25.6435	25.8207	25.1785	25.2294	25.084		25.6839	25.164	-0.5199	-2.49541	2.49541
236	O35598	1	21	21	207	O35598	ADA10_MOUSE	Disintegrin and metalloproteinase domain-containing protein 10	Adam10	0.459262	0.741362	26.8825	25.9341	25.9129	26.1881	25.9419	25.7572		26.2432	25.9624	-0.280767	-0.337939	0.337939
1019	P97348	1	6	6	15	P97348	RHOD_MOUSE	Rho-related GTP-binding protein RhoD	Rhod	0.0676522	0.272548	22.8201	22.8601	22.7768	23.2877	23.3914	22.9024		22.819	23.1938	0.374833	-1.16972	1.16972
1382	Q63844	1	15	10	37	Q63844	MK03_MOUSE	Mitogen-activated protein kinase 3	Mapk3	0.935326	0.974385	23.8123	23.0624	23.1531	23.544	23.0978	23.3162		23.3426	23.3193	-0.0232667	-0.029037	0.029037
2361	Q9EQC5	1	16	16	70	Q9EQC5	SCYL1_MOUSE	N-terminal kinase-like protein	Scyl1	0.876925	0.947431	24.4324	24.3318	24.3054	24.4209	24.1863	24.4194		24.3565	24.3422	-0.0143333	-0.0570375	0.0570375
395	P08122	1	16	16	122	P08122	CO4A2_MOUSE	Collagen alpha-2(IV) chain	Col4a2	0.398872	0.684909	25.7614	26.7344	25.6869	25.7337	26.2057	24.5647		26.0609	25.5014	-0.559533	-0.399166	0.399166
1253	Q60766	1	11	11	66	Q60766	IRGM1_MOUSE	Immunity-related GTPase family M protein 1	Irgm1	0.135474	0.404332	22.4368	22.7487	22.5291	23.008	23.1865	22.6083		22.5715	22.9343	0.362733	-0.868144	0.868144
876	P62301	1	14	14	272	P62301	RS13_MOUSE	40S ribosomal protein S13	Rps13	0.180801	0.455979	28.1833	28.7239	28.3846	27.558	28.2898	28.1235		28.4306	27.9904	-0.440167	-0.742799	0.742799
2357	Q9EPT5	1	3	3	19	Q9EPT5	SO2A1_MOUSE	Solute carrier organic anion transporter family member 2A1	Slco2a1	0.433197	0.719354	21.4029	20.9892	20.474	21.0245	21.1794	21.428		20.9554	21.2106	0.255267	-0.363315	0.363315
1544	Q80SW1;Q68FL4	2	14	14	76	Q80SW1	SAHH2_MOUSE	S-adenosylhomocysteine hydrolase-like protein 1	Ahcyl1	0.546252	0.791677	24.6037	24.4442	24.5773	24.7479	24.5914	24.4715		24.5417	24.6036	0.0618667	-0.262607	0.262607
1761	Q8CFQ3	1	9	9	36	Q8CFQ3	AQR_MOUSE	RNA helicase aquarius	Aqr	0.680157	0.849146	22.1166	21.7039	22.3134	21.7933	22.2504	22.4403		22.0446	22.1613	0.1167	-0.167391	0.167391
521	P19324	1	23	23	305	P19324	SERPH_MOUSE	Serpin H1	Serpinh1	0.043028	0.212688	26.3287	26.4861	26.1204	25.6628	26.0652	25.8225		26.3117	25.8502	-0.461567	-1.36625	1.36625
1587	Q80Z96	1	12	12	36	Q80Z96	VANG1_MOUSE	Vang-like protein 1	Vangl1	0.43871	0.723262	22.264	21.5824	21.1449	22.4057	21.8355	21.7445		21.6638	21.9952	0.331467	-0.357822	0.357822
563	P25446	1	7	7	57	P25446	TNR6_MOUSE	Tumor necrosis factor receptor superfamily member 6	Fas	0.181634	0.457014	22.4836	22.4546	22.7434	21.62	22.1096	22.5616		22.5605	22.0971	-0.463467	-0.740803	0.740803
285	O55222	1	20	20	297	O55222	ILK_MOUSE	Integrin-linked protein kinase	Ilk	0.305139	0.606881	26.8938	26.622	26.6705	26.6682	26.611	26.6033		26.7288	26.6275	-0.101267	-0.515502	0.515502
2407	Q9JIZ9	1	9	9	77	Q9JIZ9	PLS3_MOUSE	Phospholipid scramblase 3	Plscr3	0.902122	0.963716	26.0769	24.9375	24.7406	25.4975	25.1187	24.9636		25.2517	25.1933	-0.0584	-0.0447347	0.0447347
277	O55098	1	14	12	42	O55098	STK10_MOUSE	Serine/threonine-protein kinase 10	Stk10	0.171693	0.445613	24.5681	23.6253	23.8708	24.5826	24.3664	24.5659		24.0214	24.505	0.483567	-0.765247	0.765247
150	E9PVA8	1	52	52	216	E9PVA8	GCN1_MOUSE	eIF-2-alpha kinase activator GCN1	Gcn1	0.227934	0.519424	28.574	28.2902	28.1991	28.8668	28.3672	28.6111		28.3544	28.615	0.2606	-0.642191	0.642191
2455	Q9QUR6	1	21	21	100	Q9QUR6	PPCE_MOUSE	Prolyl endopeptidase	Prep	0.971916	0.991465	24.9282	24.5763	24.6472	24.9125	24.5527	24.7035		24.7172	24.7229	0.00566667	-0.0123713	0.0123713
635	P35282	1	11	11	89	P35282	RAB21_MOUSE	Ras-related protein Rab-21	Rab21	0.684947	0.852105	24.8763	24.4415	24.1797	24.7462	24.5252	24.5103		24.4992	24.5939	0.0947333	-0.164343	0.164343
1345	Q62084	1	3	3	12	Q62084	PP14B_MOUSE	Protein phosphatase 1 regulatory subunit 14B	Ppp1r14b	0.605084	0.809832	19.6658	20.6213	21.5451	20.4202	20.1493	20.3405		20.6107	20.3033	-0.3074	-0.218184	0.218184
1792	Q8CJ53	1	9	9	20	Q8CJ53	CIP4_MOUSE	Cdc42-interacting protein 4	Trip10	0.591465	0.806861	23.5326	23.8252	23.2094	23.6439	23.431	23.0625		23.5224	23.3791	-0.143267	-0.228071	0.228071
2097	Q99LG2	1	7	3	5	Q99LG2	TNPO2_MOUSE	Transportin-2	Tnpo2	0.582709	0.805429	20.5827	20.7802	20.6988	20.6831	19.7756	20.9559		20.6872	20.4715	-0.2157	-0.234548	0.234548
154	E9Q557	1	9	9	15	E9Q557	DESP_MOUSE	Desmoplakin	Dsp	0.475695	0.746824	23.1442	20.0354	19.9194	23.4252	23.1411	20.0802		21.033	22.2155	1.1825	-0.322671	0.322671
1286	Q61165	1	9	9	27	Q61165	SL9A1_MOUSE	Sodium/hydrogen exchanger 1	Slc9a1	0.3386	0.62958	23.5318	21.5296	23.2992	23.8216	23.3281	23.3377		22.7869	23.4958	0.708933	-0.470313	0.470313
2254	Q9D1G1	1	15	8	139	Q9D1G1	RAB1B_MOUSE	Ras-related protein Rab-1B	Rab1b	0.0306782	0.18136	26.3119	26.1825	26.0136	25.9042	25.8846	25.7561		26.1693	25.8483	-0.321033	-1.51317	1.51317
1170	Q3UM45	1	6	6	14	Q3UM45	PP1R7_MOUSE	Protein phosphatase 1 regulatory subunit 7	Ppp1r7	0.720995	0.865819	22.6091	21.3936	22.9272	22.5529	20.3367	22.9599		22.31	21.9498	-0.360133	-0.142068	0.142068
1344	Q62074	1	8	8	50	Q62074	KPCI_MOUSE	Protein kinase C iota type	Prkci	0.343175	0.632137	23.5238	23.6808	23.4428	23.7588	23.5588	23.6242		23.5491	23.6473	0.0981333	-0.464484	0.464484
1527	Q7TMB8	1	52	35	532	Q7TMB8	CYFP1_MOUSE	Cytoplasmic FMR1-interacting protein 1	Cyfip1	0.34168	0.631839	28.4365	27.9909	28.1941	28.5688	28.2434	28.3312		28.2072	28.3811	0.173967	-0.46638	0.46638
1422	Q68FD5	1	136	136	2705	Q68FD5	CLH1_MOUSE	Clathrin heavy chain 1	Cltc	0.560935	0.798619	32.4849	32.2969	32.2358	32.4471	32.1053	32.2279		32.3392	32.2601	-0.0791	-0.251087	0.251087
887	P62702	1	30	30	698	P62702	RS4X_MOUSE	40S ribosomal protein S4, X isoform	Rps4x	0.412212	0.700189	30.5688	31.0282	30.9432	30.3523	30.7853	30.8321		30.8467	30.6566	-0.190167	-0.384879	0.384879
1625	Q8BHL4	1	9	9	128	Q8BHL4	RAI3_MOUSE	Retinoic acid-induced protein 3	Gprc5a	0.304037	0.604805	27.767	27.1014	27.4197	27.2191	27.2148	27.1728		27.4294	27.2022	-0.227133	-0.517074	0.517074
439	P11438	1	6	6	135	P11438	LAMP1_MOUSE	Lysosome-associated membrane glycoprotein 1	Lamp1	0.0169658	0.133421	27.2312	26.9146	26.855	27.4539	27.4525	27.6158		27.0003	27.5074	0.507133	-1.77043	1.77043
465	P14211	1	14	14	140	P14211	CALR_MOUSE	Calreticulin	Calr	0.131635	0.397495	25.6812	25.7307	25.5201	25.6126	25.2019	25.3456		25.644	25.3867	-0.2573	-0.880629	0.880629
508	P18242	1	11	11	129	P18242	CATD_MOUSE	Cathepsin D	Ctsd	0.487703	0.756315	25.2656	24.6701	25.1076	25.03	24.8676	24.6748		25.0144	24.8575	-0.156967	-0.311845	0.311845
912	P62908	1	25	25	333	P62908	RS3_MOUSE	40S ribosomal protein S3	Rps3	0.610472	0.812859	28.3862	28.6933	28.4191	28.2671	28.5278	28.4934		28.4995	28.4294	-0.0701	-0.214334	0.214334
562	P25444	1	16	16	298	P25444	RS2_MOUSE	40S ribosomal protein S2	Rps2	0.369555	0.656935	27.9054	27.9781	27.9166	27.9574	27.9221	28.09		27.9334	27.9898	0.0564667	-0.432321	0.432321
167	G5E829;Q9R0K7	2	38	29	466	G5E829	AT2B1_MOUSE	Plasma membrane calcium-transporting ATPase 1	Atp2b1	0.292937	0.590203	27.7895	27.62	27.7696	27.7941	27.7611	27.8315		27.7264	27.7956	0.0692	-0.533226	0.533226
875	P62281	1	20	20	237	P62281	RS11_MOUSE	40S ribosomal protein S11	Rps11	0.907416	0.963454	27.6767	28.1854	28.0904	27.6638	28.1755	28.0322		27.9842	27.9572	-0.027	-0.0421936	0.0421936
188	O08788	1	21	21	76	O08788	DCTN1_MOUSE	Dynactin subunit 1	Dctn1	0.969127	0.991918	24.3221	24.6055	24.4401	24.3529	24.5025	24.5005		24.4559	24.452	-0.00393333	-0.0136193	0.0136193
749	P51150	1	20	20	314	P51150	RAB7A_MOUSE	Ras-related protein Rab-7a	Rab7a	0.0314293	0.183353	28.3213	28.273	28.2007	28.5147	28.3627	28.5024		28.265	28.4599	0.194933	-1.50267	1.50267
25	B2RXV4	1	3	3	6	B2RXV4	FLVC1_MOUSE	Feline leukemia virus subgroup C receptor-related protein 1	Flvcr1	0.503658	0.767199	20.4471	20.9968	21.1618	21.8076	21.9343	20.1892		20.8686	21.3104	0.4418	-0.297864	0.297864
1204	Q501J7;Q2M3X8	2	15	15	63	Q501J7	PHAR4_MOUSE	Phosphatase and actin regulator 4	Phactr4	0.903146	0.963243	25.4957	24.0464	24.2853	25.1219	24.4517	24.4487		24.6091	24.6741	0.0649667	-0.044242	0.044242
1971	Q91XV3	1	14	14	253	Q91XV3	BASP1_MOUSE	Brain acid soluble protein 1	Basp1	0.0678226	0.272087	26.8406	26.7286	26.5553	26.3922	26.5327	26.5033		26.7082	26.4761	-0.2321	-1.16863	1.16863
473	P15116;P39038	2	9	9	138	P15116	CADH2_MOUSE	Cadherin-2	Cdh2	0.17076	0.44514	27.0485	27.0237	26.9258	27.0122	27.1839	27.1138		26.9993	27.1033	0.103967	-0.767614	0.767614
1879	Q8R3G9	1	6	6	108	Q8R3G9	TSN8_MOUSE	Tetraspanin-8	Tspan8	0.00881347	0.12367	26.4597	26.1747	26.3221	25.9182	25.7194	25.8653		26.3188	25.8343	-0.484533	-2.05485	2.05485
261	O54890	1	19	19	168	O54890	ITB3_MOUSE	Integrin beta-3	Itgb3	0.0958772	0.317266	26.2208	25.7776	25.7799	25.6336	25.6509	25.4197		25.9261	25.5681	-0.358033	-1.01828	1.01828
2325	Q9DBR1	1	12	12	52	Q9DBR1	XRN2_MOUSE	5-3 exoribonuclease 2	Xrn2	0.456078	0.739646	23.441	24.2246	23.2318	23.016	23.6206	23.3955		23.6325	23.344	-0.288433	-0.340961	0.340961
2465	Q9QXY6	1	24	10	65	Q9QXY6	EHD3_MOUSE	EH domain-containing protein 3	Ehd3	0.0575481	0.244573	24.327	24.3176	24.6057	23.5246	24.0479	24.0742		24.4168	23.8822	-0.534533	-1.23997	1.23997
1573	Q80WS3	1	5	2	29	Q80WS3	FBLL1_MOUSE	rRNA/tRNA 2-O-methyltransferase fibrillarin-like protein 1	Fbll1	0.319114	0.618613	24.7797	24.0872	23.6195	23.8481	23.7657	23.7159		24.1621	23.7766	-0.385567	-0.496054	0.496054
1132	Q3TH73	1	9	9	88	Q3TH73	TTYH2_MOUSE	Protein tweety homolog 2	Ttyh2	0.619381	0.814328	25.3144	24.1867	24.8888	24.9043	24.2453	24.6271		24.7966	24.5922	-0.2044	-0.208042	0.208042
1613	Q8BH24	1	8	8	34	Q8BH24	TM9S4_MOUSE	Transmembrane 9 superfamily member 4	Tm9sf4	0.173422	0.448014	24.517	24.4125	23.9771	24.03	24.1312	23.663		24.3022	23.9414	-0.3608	-0.760896	0.760896
1788	Q8CII2	1	3	3	13	Q8CII2	CD123_MOUSE	Cell division cycle protein 123 homolog	Cdc123	0.904184	0.963303	21.5106	27.1557	27.1005	20.0538	27.267	27.2736		25.2556	24.8648	-0.3908	-0.0437432	0.0437432
2016	Q922D8	1	40	40	210	Q922D8	C1TC_MOUSE	C-1-tetrahydrofolate synthase, cytoplasmic	Mthfd1	0.629794	0.817392	26.4682	26.3574	26.1863	26.37	26.1882	26.301		26.3373	26.2864	-0.0509	-0.200801	0.200801
2343	Q9DCK3	1	6	6	91	Q9DCK3	TSN4_MOUSE	Tetraspanin-4	Tspan4	0.0532618	0.232643	26.865	26.4643	26.3893	26.2931	25.6558	25.7688		26.5729	25.9059	-0.666967	-1.27358	1.27358
2225	Q9CZN7	1	30	29	391	Q9CZN7	GLYM_MOUSE	Serine hydroxymethyltransferase, mitochondrial	Shmt2	0.0869148	0.298529	27.0261	27.0581	27.1478	26.7094	26.8288	27.0245		27.0773	26.8542	-0.2231	-1.06091	1.06091
987	P70697	1	4	4	36	P70697	DCUP_MOUSE	Uroporphyrinogen decarboxylase	Urod	0.866828	0.944978	21.934	21.6743	21.6732	22.225	21.2122	22.0162		21.7605	21.8178	0.0573	-0.0620671	0.0620671
412	P0C8K7	1	2	2	27	P0C8K7	SMIM1_MOUSE	Small integral membrane protein 1	Smim1	0.143193	0.409988	25.1748	24.8716	25.3314	24.7228	24.6541	25.0309		25.1259	24.8026	-0.323333	-0.844078	0.844078
253	O35887	1	14	14	77	O35887	CALU_MOUSE	Calumenin	Calu	0.739128	0.877186	24.2072	24.846	25.0396	24.2783	24.7249	24.7719		24.6976	24.5917	-0.1059	-0.13128	0.13128
1387	Q64008	1	11	11	81	Q64008	RAB34_MOUSE	Ras-related protein Rab-34	Rab34	0.347081	0.635733	25.8937	25.5649	25.8418	25.7319	25.4499	25.6889		25.7668	25.6236	-0.143233	-0.459569	0.459569
1200	Q4VAA2	1	2	2	45	Q4VAA2	CDV3_MOUSE	Protein CDV3	Cdv3	0.115965	0.365945	22.8916	23.2862	22.8816	22.7463	22.7591	22.7539		23.0198	22.7531	-0.2667	-0.935673	0.935673
2538	Q9WUD1	1	9	9	15	Q9WUD1	CHIP_MOUSE	STIP1 homology and U box-containing protein 1	Stub1	0.208891	0.494384	23.5953	24.1041	23.6632	23.0201	23.762	23.3815		23.7875	23.3879	-0.399667	-0.68008	0.68008
1636	Q8BK63	1	7	7	48	Q8BK63	KC1A_MOUSE	Casein kinase I isoform alpha	Csnk1a1	0.327915	0.621732	23.332	23.1234	22.9116	23.0362	23.0216	22.8642		23.1223	22.974	-0.148333	-0.484239	0.484239
2114	Q99MN1	1	11	11	50	Q99MN1	SYK_MOUSE	Lysine--tRNA ligase	Kars	0.111976	0.360294	23.6064	23.2743	23.3012	23.1445	23.1358	23.228		23.394	23.1694	-0.224533	-0.950875	0.950875
485	P16125	1	15	13	51	P16125	LDHB_MOUSE	L-lactate dehydrogenase B chain	Ldhb	0.214313	0.503808	25.0703	24.7954	24.8566	25.0627	23.9429	24.152		24.9074	24.3859	-0.521567	-0.668951	0.668951
1333	Q61753	1	20	20	318	Q61753	SERA_MOUSE	D-3-phosphoglycerate dehydrogenase	Phgdh	0.200603	0.482887	25.9292	26.3089	26.2929	26.299	26.4849	26.3685		26.177	26.3841	0.207133	-0.697663	0.697663
212	O35114	1	11	11	144	O35114	SCRB2_MOUSE	Lysosome membrane protein 2	Scarb2	0.0711209	0.274817	26.3125	26.6306	26.4679	26.6087	26.9468	26.8552		26.4703	26.8036	0.333233	-1.148	1.148
503	P17809	1	8	8	88	P17809	GTR1_MOUSE	Solute carrier family 2, facilitated glucose transporter member 1	Slc2a1	0.49073	0.757857	26.8751	26.2681	26.3506	26.6995	26.2759	25.7705		26.4979	26.2486	-0.2493	-0.309157	0.309157
362	P01899;P01897;P01900;P01896;P01898;P01895;P14427;P06339	8	18	13	302	P01899	HA11_MOUSE	H-2 class I histocompatibility antigen, D-B alpha chain	H2-D1	0.240397	0.529476	27.3304	26.9888	27.2716	27.1116	27.0328	26.9847		27.1969	27.043	-0.1539	-0.619071	0.619071
2283	Q9D7G0;Q9CS42	2	9	9	53	Q9D7G0	PRPS1_MOUSE	Ribose-phosphate pyrophosphokinase 1	Prps1	0.637919	0.819776	23.1587	23.7794	22.7884	23.4998	24.5301	22.6395		23.2422	23.5565	0.3143	-0.195234	0.195234
389	P07742	1	22	22	117	P07742	RIR1_MOUSE	Ribonucleoside-diphosphate reductase large subunit	Rrm1	0.36118	0.648082	24.9149	25.2094	25.1155	25.0312	24.8569	25.0293		25.0799	24.9725	-0.107467	-0.442276	0.442276
2317	Q9DBG3	1	39	24	270	Q9DBG3	AP2B1_MOUSE	AP-2 complex subunit beta	Ap2b1	0.2343	0.523594	26.6469	26.4878	26.4425	26.7789	26.691	26.5195		26.5257	26.6631	0.1374	-0.630228	0.630228
1449	Q6P1B1;E9Q286	2	16	16	60	Q6P1B1	XPP1_MOUSE	Xaa-Pro aminopeptidase 1	Xpnpep1	0.0586876	0.24707	23.2057	23.1524	23.051	23.7649	23.276	23.5348		23.1364	23.5252	0.388867	-1.23145	1.23145
786	P55258;Q8K386;P62823	3	10	7	86	P55258	RAB8A_MOUSE	Ras-related protein Rab-8A	Rab8a	0.587554	0.806307	24.9834	25.0786	24.9208	24.8252	25.1157	24.8612		24.9943	24.934	-0.0602333	-0.230952	0.230952
1365	Q62376	1	6	6	17	Q62376	RU17_MOUSE	U1 small nuclear ribonucleoprotein 70 kDa	Snrnp70	0.795682	0.910001	22.6463	22.9122	20.9618	23.3003	19.0331	22.9438		22.1734	21.7591	-0.414367	-0.0992605	0.0992605
382	P06797	1	4	4	25	P06797	CATL1_MOUSE	Cathepsin L1	Ctsl	0.300518	0.601696	21.1143	21.3918	22.9392	22.3465	22.3154	22.9277		21.8151	22.5299	0.714767	-0.52213	0.52213
1223	Q5SUQ9	1	7	7	29	Q5SUQ9	CTC1_MOUSE	CST complex subunit CTC1	Ctc1	0.652681	0.829684	22.9409	21.0171	22.3855	20.4329	22.1269	22.5308		22.1145	21.6969	-0.417633	-0.185299	0.185299
1403	Q64314	1	3	3	10	Q64314	CD34_MOUSE	Hematopoietic progenitor cell antigen CD34	Cd34	0.630035	0.817074	22.8245	22.6375	21.6592	22.8317	20.5275	22.504		22.3737	21.9544	-0.419333	-0.200635	0.200635
160	E9Q7X6	1	16	16	83	E9Q7X6	HEG1_MOUSE	Protein HEG homolog 1	Heg1	0.00367763	0.125407	26.054	26.1636	26.1134	25.6804	25.5664	25.3793		26.1103	25.542	-0.5683	-2.43443	2.43443
545	P23492	1	5	5	53	P23492	PNPH_MOUSE	Purine nucleoside phosphorylase	Pnp	0.288214	0.586332	23.5716	23.225	23.2636	23.557	22.7057	22.6427		23.3534	22.9685	-0.384933	-0.540285	0.540285
1064	Q00262	1	6	6	51	Q00262	STX2_MOUSE	Syntaxin-2	Stx2	0.189653	0.471314	23.851	23.6669	23.8807	23.4192	23.8051	23.5518		23.7995	23.592	-0.2075	-0.72204	0.72204
295	O70293;O70291;Q8VEB1	3	7	7	12	O70293	GRK6_MOUSE	G protein-coupled receptor kinase 6	Grk6	0.975671	0.991762	23.1806	20.5123	22.5104	23.6268	19.6624	23.0577		22.0678	22.1156	0.0478667	-0.0106966	0.0106966
1912	Q8VDN2;Q6PIE5;Q6PIC6;Q64436	4	52	44	1056	Q8VDN2	AT1A1_MOUSE	Sodium/potassium-transporting ATPase subunit alpha-1	Atp1a1	0.659469	0.830395	29.6381	29.4166	29.529	29.4662	29.574	29.4342		29.5279	29.4915	-0.0364333	-0.180806	0.180806
2263	Q9D1R9	1	3	3	47	Q9D1R9	RL34_MOUSE	60S ribosomal protein L34	Rpl34	0.384256	0.670077	24.2181	24.5289	23.9158	23.6951	24.3234	23.8936		24.2209	23.9707	-0.250233	-0.415379	0.415379
1081	Q02257	1	41	35	409	Q02257	PLAK_MOUSE	Junction plakoglobin	Jup	0.565772	0.803037	28.8897	28.2907	28.4412	28.8702	28.5649	28.573		28.5405	28.6694	0.128833	-0.247359	0.247359
1455	Q6P5B0	1	17	17	103	Q6P5B0	RRP12_MOUSE	RRP12-like protein	Rrp12	0.692954	0.856967	24.4241	24.8269	24.4459	24.0925	24.6736	24.6389		24.5656	24.4683	-0.0973	-0.159296	0.159296
1409	Q64430;Q64446	2	21	21	73	Q64430	ATP7A_MOUSE	Copper-transporting ATPase 1	Atp7a	0.981327	0.993451	24.8399	23.9605	24.1479	24.9057	23.859	24.1529		24.3161	24.3059	-0.0102333	-0.00818625	0.00818625
1393	Q64105	1	7	7	30	Q64105	SPRE_MOUSE	Sepiapterin reductase	Spr	0.522336	0.779561	22.9652	22.8552	22.7148	23.3108	22.8375	22.7739		22.8451	22.9741	0.129	-0.28205	0.28205
2411	Q9JJ66	1	3	3	17	Q9JJ66	CDC20_MOUSE	Cell division cycle protein 20 homolog	Cdc20	0.224961	0.518502	22.46	22.6726	22.5102	21.5886	22.1143	22.6245		22.5476	22.1091	-0.438467	-0.647893	0.647893
1647	Q8BLX7	1	5	5	39	Q8BLX7	COGA1_MOUSE	Collagen alpha-1(XVI) chain	Col16a1	0.0438873	0.21249	23.6234	24.8094	23.2072	22.0685	22.8187	21.8465		23.88	22.2446	-1.63543	-1.35766	1.35766
2252	Q9D1C8	1	12	12	88	Q9D1C8	VPS28_MOUSE	Vacuolar protein sorting-associated protein 28 homolog	Vps28	0.0242075	0.148809	28.9557	28.622	28.3421	28.0872	27.6384	27.8673		28.6399	27.8643	-0.775633	-1.61605	1.61605
2271	Q9D379	1	31	31	346	Q9D379	HYEP_MOUSE	Epoxide hydrolase 1	Ephx1	0.063691	0.259399	27.1844	26.7768	26.7128	26.5743	26.5015	26.4217		26.8913	26.4992	-0.392167	-1.19592	1.19592
200	O09044;P60879	2	16	16	253	O09044	SNP23_MOUSE	Synaptosomal-associated protein 23	Snap23	0.491684	0.75771	26.8733	26.6984	26.7152	26.6498	26.7489	26.7424		26.7623	26.7137	-0.0486	-0.308314	0.308314
1212	Q5EG47;Q8BRK8	2	13	13	49	Q5EG47	AAPK1_MOUSE	5-AMP-activated protein kinase catalytic subunit alpha-1	Prkaa1	0.359822	0.647023	23.6509	24.0091	24.1458	24.2226	23.9667	24.1293		23.9353	24.1062	0.170933	-0.443912	0.443912
2464	Q9QXS6	1	8	8	37	Q9QXS6	DREB_MOUSE	Drebrin	Dbn1	0.145957	0.411214	24.0909	24.1963	24.2285	24.2058	24.3053	24.4533		24.1719	24.3215	0.149567	-0.835775	0.835775
2547	Q9WUU7	1	8	8	93	Q9WUU7	CATZ_MOUSE	Cathepsin Z	Ctsz	0.943688	0.978844	24.7389	24.1478	24.601	24.7174	24.1266	24.7033		24.4959	24.5158	0.0198667	-0.0251716	0.0251716
456	P13808;P16283	2	8	8	44	P13808	B3A2_MOUSE	Anion exchange protein 2	Slc4a2	0.912265	0.963283	23.1963	22.4815	22.667	22.7514	22.8441	22.6719		22.7816	22.7558	-0.0258	-0.039879	0.039879
2505	Q9R0P9	1	4	4	18	Q9R0P9	UCHL1_MOUSE	Ubiquitin carboxyl-terminal hydrolase isozyme L1	Uchl1	0.748649	0.884301	23.8491	23.2557	21.2418	23.7337	22.992	20.2642		22.7822	22.33	-0.452233	-0.125722	0.125722
766	P52875	1	4	4	28	P52875	TM165_MOUSE	Transmembrane protein 165	Tmem165	0.419478	0.705389	23.4401	23.8438	22.9214	23.4165	22.918	23.0457		23.4018	23.1267	-0.275033	-0.377291	0.377291
392	P08030	1	9	9	93	P08030	APT_MOUSE	Adenine phosphoribosyltransferase	Aprt	0.515938	0.775737	24.4307	24.3213	23.9323	24.2562	24.0243	24.044		24.2281	24.1082	-0.119933	-0.287402	0.287402
833	P61021	1	8	5	40	P61021	RAB5B_MOUSE	Ras-related protein Rab-5B	Rab5b	0.327756	0.622217	23.5392	23.1188	23.5302	23.3325	23.2995	22.9008		23.3961	23.1776	-0.218467	-0.484449	0.484449
2395	Q9JI10	1	4	2	6	Q9JI10	STK3_MOUSE	Serine/threonine-protein kinase 3	Stk3	0.111294	0.358062	20.704	20.0292	20.1671	21.3408	20.4388	21.4997		20.3001	21.0931	0.793	-0.953528	0.953528
1531	Q7TMS5	1	15	15	156	Q7TMS5	ABCG2_MOUSE	ATP-binding cassette sub-family G member 2	Abcg2	0.646194	0.825614	26.8157	26.4693	26.3851	26.6479	26.6602	26.5631		26.5567	26.6237	0.0670333	-0.189637	0.189637
1230	Q5SYD0	1	66	64	645	Q5SYD0	MYO1D_MOUSE	Unconventional myosin-Id	Myo1d	0.358356	0.646053	29.4353	29.1023	29.2026	29.5367	29.2747	29.3244		29.2467	29.3786	0.131867	-0.445685	0.445685
648	P35802	1	8	8	102	P35802	GPM6A_MOUSE	Neuronal membrane glycoprotein M6-a	Gpm6a	0.0457301	0.213603	27.1656	26.672	26.6603	26.4753	26.1839	26.1768		26.8326	26.2787	-0.553967	-1.3398	1.3398
1549	Q80TM9	1	3	3	10	Q80TM9	NISCH_MOUSE	Nischarin	Nisch	0.591523	0.806196	20.7539	21.78	20.9486	21.2892	21.3694	21.3759		21.1608	21.3448	0.184	-0.228028	0.228028
393	P08113	1	35	32	391	P08113	ENPL_MOUSE	Endoplasmin	Hsp90b1	0.00313961	0.132	27.9537	28.0808	28.0441	27.7027	27.568	27.5124		28.0262	27.5944	-0.431833	-2.50312	2.50312
1464	Q6P9J9	1	34	34	445	Q6P9J9	ANO6_MOUSE	Anoctamin-6	Ano6	0.97778	0.992719	28.5044	28.0312	28.0839	28.3368	28.1744	28.0935		28.2065	28.2016	-0.00493333	-0.00975885	0.00975885
1307	Q61469	1	6	6	81	Q61469	PLPP1_MOUSE	Phospholipid phosphatase 1	Plpp1	0.308986	0.609599	24.9074	24.4471	24.4536	24.4819	24.2465	24.4814		24.6027	24.4033	-0.199433	-0.510061	0.510061
511	P18572	1	12	12	201	P18572	BASI_MOUSE	Basigin	Bsg	0.0358994	0.194429	28.5022	28.5991	28.5598	28.1115	28.3634	28.3621		28.5537	28.279	-0.2747	-1.44491	1.44491
483	P16056;Q62190	2	5	3	30	P16056	MET_MOUSE	Hepatocyte growth factor receptor	Met	0.632679	0.817215	23.6346	23.0594	22.5973	22.6219	22.7947	23.3099		23.0971	22.9088	-0.188267	-0.198817	0.198817
756	P51807	1	3	3	30	P51807	DYLT1_MOUSE	Dynein light chain Tctex-type 1	Dynlt1	0.479772	0.75182	21.9501	22.5362	21.7925	22.2911	20.2432	22.1229		22.0929	21.5524	-0.540533	-0.318965	0.318965
423	P10605	1	9	9	118	P10605	CATB_MOUSE	Cathepsin B	Ctsb	0.823324	0.924574	25.4164	24.998	25.1051	25.2437	25.128	25.2417		25.1732	25.2045	0.0313	-0.0844292	0.0844292
1474	Q6PCM1	1	2	2	11	Q6PCM1	KDM3A_MOUSE	Lysine-specific demethylase 3A	Kdm3a	0.480877	0.751298	23.2369	24.1641	23.9553	20.18	24.1147	23.9853		23.7854	22.76	-1.02543	-0.317966	0.317966
1137	Q3TJ91	1	11	11	32	Q3TJ91	L2GL2_MOUSE	Lethal(2) giant larvae protein homolog 2	Llgl2	0.698078	0.854559	24.5053	23.2936	22.8927	24.55	23.2261	23.6921		23.5639	23.8227	0.258867	-0.156096	0.156096
1626	Q8BHN3	1	18	18	117	Q8BHN3	GANAB_MOUSE	Neutral alpha-glucosidase AB	Ganab	0.0393699	0.207353	25.8236	25.7761	25.5432	25.5081	25.3843	25.3149		25.7143	25.4024	-0.311867	-1.40484	1.40484
1503	Q6ZPF4	1	12	8	54	Q6ZPF4	FMNL3_MOUSE	Formin-like protein 3	Fmnl3	0.529902	0.781971	23.7979	24.3272	23.8792	24.1958	23.9332	24.2759		24.0014	24.135	0.133533	-0.275804	0.275804
1834	Q8K310	1	16	16	88	Q8K310	MATR3_MOUSE	Matrin-3	Matr3	0.482144	0.750565	24.5395	24.7652	24.5157	24.5005	24.7309	24.9326		24.6068	24.7213	0.114533	-0.316823	0.316823
1924	Q8VEK0	1	4	4	37	Q8VEK0	CC50A_MOUSE	Cell cycle control protein 50A	Tmem30a	0.38966	0.671648	22.0281	21.5847	21.3974	20.0504	21.5576	21.7545		21.6701	21.1208	-0.549233	-0.409314	0.409314
2145	Q9CQC6	1	9	9	58	Q9CQC6	BZW1_MOUSE	Basic leucine zipper and W2 domain-containing protein 1	Bzw1	0.897894	0.962075	24.3144	23.4312	23.7475	24.2052	23.4133	23.7327		23.831	23.7837	-0.0473	-0.0467749	0.0467749
2043	Q99J45	1	2	2	12	Q99J45	NRBP_MOUSE	Nuclear receptor-binding protein	Nrbp1	0.233018	0.522742	20.4923	20.3846	20.6492	20.8541	20.5771	20.5928		20.5087	20.6747	0.165967	-0.632611	0.632611
1130	Q3TEA8	1	5	5	13	Q3TEA8	HP1B3_MOUSE	Heterochromatin protein 1-binding protein 3	Hp1bp3	0.359344	0.646798	22.137	22.3783	22.2194	21.9595	22.2959	22.1058		22.2449	22.1204	-0.1245	-0.44449	0.44449
463	P14152	1	9	9	80	P14152	MDHC_MOUSE	Malate dehydrogenase, cytoplasmic	Mdh1	0.480413	0.751167	25.1097	24.8181	24.9986	25.1557	25.0247	24.9794		24.9755	25.0533	0.0778	-0.318385	0.318385
2563	Q9WVE8	1	24	24	224	Q9WVE8	PACN2_MOUSE	Protein kinase C and casein kinase substrate in neurons protein 2	Pacsin2	0.000324964	0.117714	28.4238	28.4467	28.2659	27.6491	27.6558	27.7199		28.3788	27.6749	-0.703867	-3.48816	3.48816
1432	Q6A0A9;Q8C3F2	2	30	30	242	Q6A0A9	F120A_MOUSE	Constitutive coactivator of PPAR-gamma-like protein 1	FAM120A	0.144937	0.412687	27.4312	27.5368	27.5343	27.12	27.2734	27.4927		27.5008	27.2954	-0.2054	-0.838821	0.838821
592	P28571	1	3	3	49	P28571	SC6A9_MOUSE	Sodium- and chloride-dependent glycine transporter 1	Slc6a9	0.387993	0.67238	23.105	22.7111	22.5111	22.7735	22.5214	22.4518		22.7757	22.5822	-0.1935	-0.411176	0.411176
2222	Q9CZE3;Q91YQ1;Q8QZZ8	3	9	9	38	Q9CZE3	RAB32_MOUSE	Ras-related protein Rab-32	Rab32	0.907272	0.964072	23.7825	23.5109	23.6613	23.5086	23.9769	23.3969		23.6516	23.6275	-0.0241	-0.0422625	0.0422625
1526	Q7M759	1	4	4	13	Q7M759	AB17B_MOUSE	Alpha/beta hydrolase domain-containing protein 17B	Abhd17b	0.932729	0.974157	23.8129	20.3508	19.8801	22.2033	22.2343	19.9956		21.3479	21.4777	0.1298	-0.0302445	0.0302445
1615	Q8BH34	1	3	3	5	Q8BH34	SEM3D_MOUSE	Semaphorin-3D	Sema3d	0.406038	0.691135	20.0782	20.3684	20.2926	20.7402	19.5898	18.885		20.2464	19.7383	-0.508067	-0.391433	0.391433
1254	Q60767	1	25	25	100	Q60767	LY75_MOUSE	Lymphocyte antigen 75	Ly75	0.46438	0.741826	25.166	24.6369	24.2789	24.4934	24.5081	24.4545		24.6939	24.4853	-0.2086	-0.333126	0.333126
2027	Q922Y1	1	4	4	21	Q922Y1	UBXN1_MOUSE	UBX domain-containing protein 1	Ubxn1	0.736578	0.874824	21.7731	21.8814	22.7577	22.314	21.6408	22.9995		22.1374	22.3181	0.1807	-0.132781	0.132781
869	P62245	1	14	14	151	P62245	RS15A_MOUSE	40S ribosomal protein S15a	Rps15a	0.594011	0.805541	27.2282	26.7153	26.4143	26.736	26.5567	26.6432		26.7859	26.6453	-0.140633	-0.226206	0.226206
1784	Q8CIB5	1	21	21	114	Q8CIB5	FERM2_MOUSE	Fermitin family homolog 2	Fermt2	0.870011	0.945818	25.5483	25.3066	25.1013	25.6691	25.1843	24.9759		25.3187	25.2764	-0.0423	-0.0604753	0.0604753
1502	Q6ZPE2	1	6	6	42	Q6ZPE2	MTMR5_MOUSE	Myotubularin-related protein 5	Sbf1	0.658923	0.830041	26.47	26.598	26.6106	26.1316	26.5286	26.7517		26.5595	26.4706	-0.0889	-0.181165	0.181165
2614	Q9Z2M6	1	4	4	21	Q9Z2M6	UBL3_MOUSE	Ubiquitin-like protein 3	Ubl3	0.848685	0.939364	22.8613	21.5609	22.7802	22.391	22.5531	21.9814		22.4008	22.3085	-0.0923	-0.0712535	0.0712535
691	P46467;Q8VEJ9;Q8BPY9	3	11	11	112	P46467	VPS4B_MOUSE	Vacuolar protein sorting-associated protein 4B	Vps4b	0.0328351	0.186616	25.6694	25.4102	25.4974	25.3239	25.097	25.1889		25.5257	25.2033	-0.3224	-1.48366	1.48366
504	Q61696;P17879	2	19	7	74	Q61696	HS71A_MOUSE	Heat shock 70 kDa protein 1A	Hspa1a	0.596773	0.805839	24.8848	24.9911	24.3671	24.7909	24.5007	24.588		24.7477	24.6265	-0.121133	-0.224191	0.224191
2070	Q99K51;Q3V0K9	2	18	17	132	Q99K51	PLST_MOUSE	Plastin-3	Pls3	0.0245184	0.149578	24.6839	24.3772	24.5751	25.1884	24.9747	24.8606		24.5454	25.0079	0.4625	-1.61051	1.61051
1881	Q8R3N6	1	6	6	41	Q8R3N6	THOC1_MOUSE	THO complex subunit 1	Thoc1	0.657661	0.8328	25.4343	27.0456	26.8103	26.1775	26.9078	27.0186		26.4301	26.7013	0.271233	-0.181998	0.181998
2432	Q9JLB0	1	12	10	39	Q9JLB0	MPP6_MOUSE	MAGUK p55 subfamily member 6	Mpp6	0.327751	0.622978	25.7309	25.0214	25.5593	25.5862	25.6845	25.7789		25.4372	25.6832	0.246	-0.484456	0.484456
1741	Q8C863;Q8BZZ3	2	7	7	20	Q8C863	ITCH_MOUSE	E3 ubiquitin-protein ligase Itchy	Itch	0.167705	0.445471	23.0254	22.0019	21.9117	22.0329	21.3542	21.4574		22.313	21.6148	-0.698167	-0.775454	0.775454
2585	Q9Z127	1	7	6	110	Q9Z127	LAT1_MOUSE	Large neutral amino acids transporter small subunit 1	Slc7a5	0.982825	0.993509	26.3886	25.9006	25.8246	25.9778	26.1454	25.9779		26.0379	26.0337	-0.00423333	-0.0075238	0.0075238
785	P55012;P55014	2	25	25	92	P55012	S12A2_MOUSE	Solute carrier family 12 member 2	Slc12a2	0.652506	0.830057	25.4819	25.0811	25.4523	25.4206	25.2213	25.6274		25.3384	25.4231	0.0846667	-0.185415	0.185415
2466	Q9QXZ0;Q91ZU6	2	6	6	11	Q9QXZ0	MACF1_MOUSE	Microtubule-actin cross-linking factor 1	Macf1	0.649167	0.827323	22.4277	21.6698	21.1206	22.195	21.6939	20.341		21.7394	21.41	-0.3294	-0.187644	0.187644
1832	Q8K2Z4	1	16	16	62	Q8K2Z4	CND1_MOUSE	Condensin complex subunit 1	Ncapd2	0.035626	0.193153	22.9119	23.5034	23.5776	24.8728	23.9401	24.3779		23.331	24.3969	1.06597	-1.44823	1.44823
982	P70452	1	12	12	88	P70452	STX4_MOUSE	Syntaxin-4	Stx4	0.292817	0.590533	24.8733	25.0611	24.6143	24.7768	24.703	24.5271		24.8496	24.669	-0.1806	-0.533404	0.533404
203	O09110	1	3	3	9	O09110	MP2K3_MOUSE	Dual specificity mitogen-activated protein kinase kinase 3	Map2k3	0.348172	0.636453	21.8891	21.0538	20.8167	21.4217	20.6592	20.0323		21.2532	20.7044	-0.5488	-0.458206	0.458206
2450	Q9QUJ7	1	25	25	213	Q9QUJ7	ACSL4_MOUSE	Long-chain-fatty-acid--CoA ligase 4	Acsl4	0.45591	0.739793	25.5706	25.5544	25.5495	25.5898	25.5203	25.4892		25.5582	25.5331	-0.0250667	-0.341121	0.341121
1396	Q64213	1	5	5	24	Q64213	SF01_MOUSE	Splicing factor 1	Sf1	0.517365	0.776639	22.8449	23.1812	22.6796	20.8377	23.2781	22.9367		22.9019	22.3508	-0.551067	-0.286203	0.286203
2550	Q9WV34	1	11	9	30	Q9WV34	MPP2_MOUSE	MAGUK p55 subfamily member 2	Mpp2	0.575791	0.805353	23.2348	22.9612	22.6407	22.9727	22.8629	23.4594		22.9456	23.0983	0.152767	-0.239735	0.239735
2158	Q9CQM9	1	8	8	28	Q9CQM9	GLRX3_MOUSE	Glutaredoxin-3	Glrx3	0.772173	0.896634	22.5128	22.1855	22.554	22.9847	21.011	22.6766		22.4174	22.2241	-0.193333	-0.112285	0.112285
1005	P84084	1	14	7	73	P84084	ARF5_MOUSE	ADP-ribosylation factor 5	Arf5	0.214261	0.504615	24.5649	24.568	24.0672	24.2898	24.106	23.948		24.4	24.1146	-0.285433	-0.669057	0.669057
1685	Q8BU33	1	3	3	7	Q8BU33	ILVBL_MOUSE	Acetolactate synthase-like protein	Ilvbl	0.348758	0.635879	22.4366	22.0327	22.4376	22.2176	20.713	22.2874		22.3023	21.7393	-0.562967	-0.457476	0.457476
1952	Q91VS8	1	6	6	11	Q91VS8	FARP2_MOUSE	FERM, ARHGEF and pleckstrin domain-containing protein 2	Farp2	0.793095	0.909166	21.971	19.9902	21.6454	22.4527	19.8826	22.1242		21.2022	21.4865	0.2843	-0.100675	0.100675
1299	Q61292	1	70	70	423	Q61292	LAMB2_MOUSE	Laminin subunit beta-2	Lamb2	0.00733233	0.118337	25.7782	26.5093	26.3944	25.0132	24.445	24.9053		26.2273	24.7878	-1.43947	-2.13476	2.13476
2568	Q9WVL3	1	24	24	156	Q9WVL3	S12A7_MOUSE	Solute carrier family 12 member 7	Slc12a7	0.911915	0.964266	25.2976	25.1527	25.3543	25.1899	25.2639	25.3256		25.2682	25.2598	-0.0084	-0.0400456	0.0400456
697	P46978	1	2	2	13	P46978	STT3A_MOUSE	Dolichyl-diphosphooligosaccharide--protein glycosyltransferase subunit STT3A	Stt3a	0.317344	0.617373	21.8694	21.8578	20.8926	21.6356	20.9527	20.3292		21.5399	20.9725	-0.567433	-0.49847	0.49847
523	P20060	1	18	18	163	P20060	HEXB_MOUSE	Beta-hexosaminidase subunit beta	Hexb	0.113275	0.361408	25.0467	24.6281	24.5835	24.9592	25.139	25.1192		24.7528	25.0725	0.3197	-0.945866	0.945866
2562	Q9WVC3	1	4	4	60	Q9WVC3	CAV2_MOUSE	Caveolin-2	Cav2	0.404958	0.689071	25.3642	24.9226	24.5713	24.5246	24.8269	24.8104		24.9527	24.7206	-0.232067	-0.39259	0.39259
218	O35250	1	5	5	10	O35250	EXOC7_MOUSE	Exocyst complex component 7	Exoc7	0.236312	0.525708	20.7715	20.6201	21.2132	20.6936	21.8064	21.8533		20.8683	21.4511	0.582833	-0.626514	0.626514
486	P16254	1	2	2	5	P16254	SRP14_MOUSE	Signal recognition particle 14 kDa protein	Srp14	0.707689	0.85556	24.3076	19.8485	22.5909	22.2098	20.5226	22.2973		22.249	21.6766	-0.572433	-0.150158	0.150158
1591	Q810U5	1	2	2	8	Q810U5	CCD50_MOUSE	Coiled-coil domain-containing protein 50	Ccdc50	0.578158	0.804884	22.5125	20.6989	22.314	22.2144	21.813	19.7797		21.8418	21.269	-0.572767	-0.237953	0.237953
1938	Q91V12	1	9	9	58	Q91V12	BACH_MOUSE	Cytosolic acyl coenzyme A thioester hydrolase	Acot7	0.828104	0.927905	25.0416	24.6886	24.6111	24.9907	24.6108	24.8602		24.7804	24.8206	0.0401333	-0.0819151	0.0819151
1638	Q8BK67	1	17	17	99	Q8BK67	RCC2_MOUSE	Protein RCC2	Rcc2	0.0324733	0.186718	25.3765	25.5556	25.3565	25.1782	24.8569	25.121		25.4295	25.052	-0.3775	-1.48847	1.48847
1236	Q5XJY5	1	7	7	34	Q5XJY5	COPD_MOUSE	Coatomer subunit delta	Arcn1	0.086559	0.297316	21.5803	21.2399	21.6704	21.7923	21.8263	22.3058		21.4969	21.9748	0.477933	-1.06269	1.06269
1857	Q8R105	1	3	3	15	Q8R105	VP37C_MOUSE	Vacuolar protein sorting-associated protein 37C	Vps37c	0.627422	0.81694	20.7932	23.2768	23.1479	20.3151	22.7499	22.4063		22.406	21.8238	-0.5822	-0.20244	0.20244
2572	Q9Z0F8	1	3	3	12	Q9Z0F8	ADA17_MOUSE	Disintegrin and metalloproteinase domain-containing protein 17	Adam17	0.012904	0.120212	21.1675	21.3127	21.2995	21.9663	22.8508	22.9017		21.2599	22.5729	1.31303	-1.88928	1.88928
2414	Q9JJI8	1	2	2	36	Q9JJI8	RL38_MOUSE	60S ribosomal protein L38	Rpl38	0.533908	0.784873	23.2142	23.3913	23.583	24.1009	23.3134	20.602		23.3962	22.6721	-0.724067	-0.272534	0.272534
2318	Q9DBG5	1	4	4	17	Q9DBG5	PLIN3_MOUSE	Perilipin-3	Plin3	0.464069	0.74182	22.3777	19.797	19.7218	22.3192	20.1021	22.2267		20.6322	21.5493	0.917167	-0.333417	0.333417
1957	Q91W50	1	11	11	51	Q91W50	CSDE1_MOUSE	Cold shock domain-containing protein E1	Csde1	0.114354	0.362884	23.1062	23.5306	23.286	23.8807	23.4477	23.6539		23.3076	23.6608	0.353167	-0.941749	0.941749
260	O54833	1	12	12	80	O54833	CSK22_MOUSE	Casein kinase II subunit alpha	Csnk2a2	0.892172	0.958127	22.3551	23.0347	20.7078	22.8979	23.2377	20.4464		22.0325	22.194	0.161467	-0.0495514	0.0495514
934	P63168	1	4	1	51	P63168	DYL1_MOUSE	Dynein light chain 1, cytoplasmic	Dynll1	0.480283	0.751323	26.4815	25.6718	25.0109	25.8657	24.7218	25.3207		25.7214	25.3027	-0.418667	-0.318503	0.318503
1543	Q7TT50	1	30	27	126	Q7TT50	MRCKB_MOUSE	Serine/threonine-protein kinase MRCK beta	Cdc42bpb	0.768645	0.893952	24.9062	24.7313	24.8248	25.064	24.4686	24.7605		24.8208	24.7644	-0.0564	-0.114274	0.114274
776	P54116	1	15	15	125	P54116	STOM_MOUSE	Erythrocyte band 7 integral membrane protein	Stom	0.485481	0.754727	25.5604	25.2337	24.9699	25.3136	25.188	24.6512		25.2547	25.0509	-0.203733	-0.313828	0.313828
282	O55142	1	7	7	40	O55142	RL35A_MOUSE	60S ribosomal protein L35a	Rpl35a	0.840499	0.93451	25.0852	25.7475	25.738	25.2757	25.4132	26.098		25.5236	25.5956	0.0720667	-0.0754628	0.0754628
2542	Q9WUM3	1	11	11	88	Q9WUM3	COR1B_MOUSE	Coronin-1B	Coro1b	0.00307371	0.134933	24.3669	24.1984	24.3807	24.678	24.7313	24.7692		24.3153	24.7262	0.410833	-2.51234	2.51234
634	P35279;Q8BHD0	2	11	5	88	P35279	RAB6A_MOUSE	Ras-related protein Rab-6A	Rab6a	0.0605089	0.253618	26.8353	27.2394	27.0868	26.6826	26.7735	26.7624		27.0538	26.7395	-0.314333	-1.21818	1.21818
174	O08573	1	10	10	78	O08573	LEG9_MOUSE	Galectin-9	Lgals9	0.017934	0.131774	24.9277	24.7977	24.6979	24.4193	24.2986	24.5532		24.8078	24.4237	-0.384067	-1.74632	1.74632
222	O35316	1	9	9	49	O35316	SC6A6_MOUSE	Sodium- and chloride-dependent taurine transporter	Slc6a6	0.834428	0.932051	26.6087	23.5292	24.2043	25.053	24.2798	24.3629		24.7807	24.5652	-0.2155	-0.0786111	0.0786111
526	P20352	1	14	14	153	P20352	TF_MOUSE	Tissue factor	F3	0.0202578	0.142419	26.668	26.4564	26.3711	26.0823	26.1876	26.1714		26.4985	26.1471	-0.3514	-1.69341	1.69341
2474	Q9QYC0	1	9	9	43	Q9QYC0	ADDA_MOUSE	Alpha-adducin	Add1	0.559139	0.796055	22.9566	23.819	23.1318	23.4951	22.9745	22.7951		23.3025	23.0882	-0.214233	-0.25248	0.25248
1728	Q8C2E7	1	26	26	159	Q8C2E7	WASC5_MOUSE	WASH complex subunit 5	Washc5	0.151221	0.420424	24.9952	24.2786	24.6579	25.0945	24.8567	25.2133		24.6439	25.0548	0.410933	-0.820388	0.820388
625	P32921	1	14	14	91	P32921	SYWC_MOUSE	Tryptophan--tRNA ligase, cytoplasmic	Wars	0.13722	0.40416	24.3848	24.6773	24.7804	24.0987	24.4482	24.3989		24.6142	24.3153	-0.2989	-0.862583	0.862583
1118	Q0VGY8	1	3	3	15	Q0VGY8	TANC1_MOUSE	Protein TANC1	Tanc1	0.606415	0.809914	20.7691	21.6265	21.2961	20.6811	21.4267	21.0317		21.2306	21.0465	-0.184067	-0.21723	0.21723
2207	Q9CY64	1	8	8	17	Q9CY64	BIEA_MOUSE	Biliverdin reductase A	Blvra	0.840458	0.935138	23.5018	21.8396	22.774	23.163	21.8064	22.7425		22.7051	22.5706	-0.1345	-0.075484	0.075484
157	E9Q634	1	14	10	66	E9Q634	MYO1E_MOUSE	Unconventional myosin-Ie	Myo1e	0.227896	0.520229	24.6926	24.1822	24.4356	24.7662	24.497	24.7956		24.4368	24.6863	0.249467	-0.642263	0.642263
1074	Q01405	1	4	3	15	Q01405	SC23A_MOUSE	Protein transport protein Sec23A	Sec23a	0.853379	0.940574	21.578	21.5703	21.0097	21.9491	21.3183	20.641		21.386	21.3028	-0.0832	-0.068858	0.068858
1577	Q80X82	1	2	2	18	Q80X82	SYMPK_MOUSE	Symplekin	Sympk	0.624894	0.817042	22.9922	21.8585	22.9622	23.1803	23.0401	19.6861		22.6043	21.9688	-0.635467	-0.204194	0.204194
1825	Q8K2J0	1	16	16	79	Q8K2J0	PLCD3_MOUSE	1-phosphatidylinositol 4,5-bisphosphate phosphodiesterase delta-3	Plcd3	0.0447426	0.212794	26.341	26.0652	26.1415	26.7433	26.4744	26.4328		26.1826	26.5502	0.3676	-1.34928	1.34928
2233	Q9CZX8	1	7	7	48	Q9CZX8	RS19_MOUSE	40S ribosomal protein S19	Rps19	0.278316	0.576005	22.7409	22.9874	23.3002	22.2478	22.7972	22.9661		23.0095	22.6704	-0.339133	-0.555462	0.555462
1972	Q91YD9	1	10	10	32	Q91YD9	WASL_MOUSE	Neural Wiskott-Aldrich syndrome protein	Wasl	0.0207968	0.142854	24.8396	24.6367	24.6709	24.398	24.3641	24.0864		24.7157	24.2828	-0.4329	-1.682	1.682
491	P16675	1	13	13	162	P16675	PPGB_MOUSE	Lysosomal protective protein	Ctsa	0.619105	0.814594	25.8607	25.4004	25.2862	25.6878	25.3264	25.152		25.5158	25.3887	-0.127033	-0.208236	0.208236
2124	Q99PL5	1	7	7	23	Q99PL5	RRBP1_MOUSE	Ribosome-binding protein 1	Rrbp1	0.121192	0.373339	20.866	20.4427	21.2807	21.3006	21.3369	21.3833		20.8631	21.3403	0.477133	-0.916526	0.916526
1944	Q91VH6	1	6	6	20	Q91VH6	MEMO1_MOUSE	Protein MEMO1	Memo1	0.178968	0.455674	23.7086	22.7927	23.2802	22.8139	22.8539	22.8205		23.2605	22.8294	-0.431067	-0.747225	0.747225
542	P23242	1	6	6	58	P23242	CXA1_MOUSE	Gap junction alpha-1 protein	Gja1	0.516451	0.775952	25.5637	25.3369	25.3066	25.4062	25.3531	25.2487		25.4024	25.336	-0.0664	-0.286971	0.286971
1335	Q61792;Q9DC07	2	5	5	31	Q61792	LASP1_MOUSE	LIM and SH3 domain protein 1	Lasp1	0.14897	0.415083	21.3373	21.5039	21.8374	21.6594	22.1569	21.9675		21.5595	21.9279	0.3684	-0.826901	0.826901
394	P08121	1	12	8	23	P08121	CO3A1_MOUSE	Collagen alpha-1(III) chain	Col3a1	0.0407025	0.213046	21.9158	22.4636	22.5899	20.9434	18.8486	20.8255		22.3231	20.2058	-2.11727	-1.39038	1.39038
1840	Q8K4F6	1	3	3	20	Q8K4F6	NSUN5_MOUSE	Probable 28S rRNA (cytosine-C(5))-methyltransferase	Nsun5	0.413434	0.699647	22.8754	22.2181	21.7899	22.009	21.876	22.1145		22.2945	21.9998	-0.294633	-0.383594	0.383594
2558	Q9WV95	1	4	4	38	Q9WV95	PHLA3_MOUSE	Pleckstrin homology-like domain family A member 3	Phlda3	0.780562	0.904201	24.1912	23.6478	23.2973	23.7337	23.5554	23.61		23.7121	23.633	-0.0790667	-0.107593	0.107593
2424	Q9JKB3	1	7	5	14	Q9JKB3	YBOX3_MOUSE	Y-box-binding protein 3	Ybx3	0.620093	0.812829	22.8818	20.15	23.4715	20.3981	21.2716	22.8285		22.1678	21.4994	-0.668367	-0.207543	0.207543
1159	Q3UGC7;Q66JS6	2	6	6	12	Q3UGC7	EI3JA_MOUSE	Eukaryotic translation initiation factor 3 subunit J-A	Eif3j1	0.133155	0.398412	22.3872	22.6488	22.7642	22.665	20.3697	20.6001		22.6001	21.2116	-1.38847	-0.875643	0.875643
1349	Q62159	1	12	4	34	Q62159	RHOC_MOUSE	Rho-related GTP-binding protein RhoC	Rhoc	0.0703569	0.274407	24.3027	24.6698	24.5433	24.0808	24.2557	24.27		24.5053	24.2022	-0.3031	-1.15269	1.15269
670	P40237	1	6	6	86	P40237	CD82_MOUSE	CD82 antigen	Cd82	0.0612303	0.254052	27.1027	26.6874	26.485	26.2991	25.3842	26.0507		26.7584	25.9113	-0.847033	-1.21303	1.21303
1689	Q8BVD5	1	14	14	73	Q8BVD5	MPP7_MOUSE	MAGUK p55 subfamily member 7	Mpp7	0.261584	0.556593	24.0609	23.9813	24.0602	23.7274	23.9384	24.0509		24.0341	23.9056	-0.128567	-0.582389	0.582389
417	P10126	1	29	17	714	P10126	EF1A1_MOUSE	Elongation factor 1-alpha 1	Eef1a1	0.457904	0.741299	30.8379	30.4674	30.4986	30.6906	30.4295	30.2581		30.6013	30.4594	-0.1419	-0.339226	0.339226
459	P14094	1	13	13	150	P14094	AT1B1_MOUSE	Sodium/potassium-transporting ATPase subunit beta-1	Atp1b1	0.0744611	0.281628	26.1943	25.9903	26.4469	25.6322	25.7898	25.9951		26.2105	25.8057	-0.4048	-1.12807	1.12807
1407	Q64364	1	2	2	18	Q64364	ARF_MOUSE	Tumor suppressor ARF	Cdkn2a	0.568052	0.80329	21.9757	19.0675	19.6835	19.8774	19.8913	19.2644		20.2422	19.6777	-0.564533	-0.245612	0.245612
1214	Q5FWI3	1	21	20	91	Q5FWI3	TMEM2_MOUSE	Cell surface hyaluronidase	Tmem2	0.0737511	0.280749	25.52	24.8619	24.7535	24.6412	24.296	23.9593		25.0451	24.2988	-0.7463	-1.13223	1.13223
1941	Q91VC3	1	20	17	86	Q91VC3	IF4A3_MOUSE	Eukaryotic initiation factor 4A-III	Eif4a3	0.424889	0.713306	25.1328	24.8699	24.3368	24.7117	23.9563	24.7447		24.7798	24.4709	-0.308933	-0.371725	0.371725
1240	Q60631	1	8	8	50	Q60631	GRB2_MOUSE	Growth factor receptor-bound protein 2	Grb2	0.0527549	0.230572	24.9206	24.5987	24.2318	24.1602	23.6459	23.2545		24.5837	23.6869	-0.896833	-1.27774	1.27774
494	P17156	1	19	4	9	P17156	HSP72_MOUSE	Heat shock-related 70 kDa protein 2	Hspa2	0.028075	0.165629	22.3735	22.8719	22.4183	21.9483	22.0397	21.6248		22.5546	21.8709	-0.683633	-1.55168	1.55168
1294	Q61207	1	8	8	57	Q61207	SAP_MOUSE	Prosaposin	Psap	0.889037	0.955261	25.1225	24.0268	24.0643	24.6733	23.8984	24.4517		24.4045	24.3411	-0.0634	-0.0510802	0.0510802
1764	Q8CG16;Q8CFG9;Q3UZ09	3	27	27	144	Q8CG16	C1RA_MOUSE	Complement C1r-A subcomponent	C1ra	0.0854829	0.294862	24.6317	25.262	22.636	20.3111	23.2788	19.9465		24.1766	21.1788	-2.99777	-1.06812	1.06812
560	P25085	1	2	2	7	P25085	IL1RA_MOUSE	Interleukin-1 receptor antagonist protein	Il1rn	0.454392	0.739676	22.2884	22.625	22.8419	20.2399	22.6782	22.7501		22.5851	21.8894	-0.6957	-0.342569	0.342569
1936	Q8VI94	1	15	15	36	Q8VI94	OASL1_MOUSE	2-5-oligoadenylate synthase-like protein 1	Oasl1	0.811285	0.917325	22.2523	21.5245	23.3914	22.3646	20.7433	23.3462		22.3894	22.1514	-0.238033	-0.0908266	0.0908266
678	P42227	1	8	8	45	P42227	STAT3_MOUSE	Signal transducer and activator of transcription 3	Stat3	0.727556	0.868638	22.1991	23.0517	22.7118	23.0067	21.9055	22.5955		22.6542	22.5026	-0.151633	-0.138134	0.138134
1534	Q7TNG5	1	3	3	29	Q7TNG5	EMAL2_MOUSE	Echinoderm microtubule-associated protein-like 2	Eml2	0.0564711	0.23973	21.8747	22.4271	21.945	21.32	21.7517	21.0733		22.0823	21.3817	-0.7006	-1.24817	1.24817
1231	Q5U431	1	6	6	22	Q5U431	GPR39_MOUSE	G-protein coupled receptor 39	Gpr39	0.494991	0.759629	23.8146	23.9124	23.4827	23.8604	24.0984	23.6596		23.7366	23.8728	0.136233	-0.305403	0.305403
1418	Q64704	1	5	5	50	Q64704	STX3_MOUSE	Syntaxin-3	Stx3	0.49381	0.760225	24.1948	24.0533	24.3738	24.2356	23.8379	24.1949		24.2073	24.0895	-0.117833	-0.30644	0.30644
874	P62270	1	21	21	372	P62270	RS18_MOUSE	40S ribosomal protein S18	Rps18	0.287149	0.585233	29.365	30.184	30.1725	28.9169	29.5846	29.814		29.9072	29.4385	-0.468667	-0.541893	0.541893
2603	Q9Z1Z0	1	17	17	72	Q9Z1Z0	USO1_MOUSE	General vesicular transport factor p115	Uso1	0.994741	0.999128	23.9778	23.2792	23.3941	23.8025	23.4392	23.4147		23.5504	23.5521	0.00176667	-0.00228998	0.00228998
922	P63017	1	46	31	1042	P63017	HSP7C_MOUSE	Heat shock cognate 71 kDa protein	Hspa8	5.79529e-05	0.234	31.8781	31.769	31.8766	31.1884	31.161	31.1855		31.8412	31.1783	-0.662933	-4.23692	4.23692
2586	Q9Z130	1	6	5	28	Q9Z130	HNRDL_MOUSE	Heterogeneous nuclear ribonucleoprotein D-like	Hnrnpdl	0.736396	0.875384	20.7608	22.5999	22.9744	21.1734	22.8075	23.3852		22.1117	22.4554	0.343667	-0.132889	0.132889
514	P18654;Q7TPS0	2	14	10	40	P18654	KS6A3_MOUSE	Ribosomal protein S6 kinase alpha-3	Rps6ka3	0.616013	0.812545	23.9717	23.0212	22.9729	23.7137	22.5733	22.915		23.3219	23.0673	-0.2546	-0.21041	0.21041
662	P39054	1	22	16	80	P39054	DYN2_MOUSE	Dynamin-2	Dnm2	0.0638507	0.259287	24.9256	25.0443	24.7787	24.6288	24.5028	24.7764		24.9162	24.636	-0.2802	-1.19483	1.19483
638	P35288	1	9	9	66	P35288	RAB23_MOUSE	Ras-related protein Rab-23	Rab23	0.00190355	0.131125	24.8465	24.8012	24.725	24.4672	24.4219	24.3343		24.7909	24.4078	-0.3831	-2.72044	2.72044
2239	Q9D0F6	1	7	7	27	Q9D0F6	RFC5_MOUSE	Replication factor C subunit 5	Rfc5	0.262484	0.556203	22.7949	22.3772	23.1752	22.9072	23.0508	23.7179		22.7824	23.2253	0.442867	-0.580897	0.580897
1654	Q8BMK4	1	20	20	147	Q8BMK4	CKAP4_MOUSE	Cytoskeleton-associated protein 4	Ckap4	0.0632494	0.25859	24.4189	24.7393	24.5031	24.2497	24.0023	24.3416		24.5538	24.1979	-0.3559	-1.19894	1.19894
1340	Q61990;P57722	2	15	12	158	Q61990	PCBP2_MOUSE	Poly(rC)-binding protein 2	Pcbp2	0.000651391	0.131429	27.6413	27.5286	27.5433	27.1125	27.0847	26.9822		27.5711	27.0598	-0.511267	-3.18616	3.18616
2609	Q9Z2D8	1	5	5	35	Q9Z2D8	MBD3_MOUSE	Methyl-CpG-binding domain protein 3	Mbd3	0.240698	0.529747	22.183	21.8242	21.9061	21.6858	21.3462	21.991		21.9711	21.6743	-0.296767	-0.618528	0.618528
1966	Q91X86	1	2	2	14	Q91X86	TMM98_MOUSE	Transmembrane protein 98	Tmem98	0.306378	0.606677	21.9548	21.055	21.2961	21.2528	19.6247	21.2833		21.4353	20.7203	-0.715033	-0.513742	0.513742
296	O70309	1	12	12	47	O70309	ITB5_MOUSE	Integrin beta-5	Itgb5	0.113531	0.360523	24.6726	24.5099	23.808	23.7055	23.9413	23.6464		24.3302	23.7644	-0.565767	-0.944886	0.944886
1877	Q8R366	1	22	22	249	Q8R366	IGSF8_MOUSE	Immunoglobulin superfamily member 8	Igsf8	0.0320992	0.185359	27.8798	27.2783	27.212	26.8779	26.5668	26.2852		27.4567	26.5766	-0.880067	-1.49351	1.49351
1490	Q6PHZ2;P11798	2	9	6	18	Q6PHZ2	KCC2D_MOUSE	Calcium/calmodulin-dependent protein kinase type II subunit delta	Camk2d	0.162468	0.435955	22.1402	22.0303	22.3665	22.3625	22.437	22.2899		22.179	22.3631	0.184133	-0.789232	0.789232
1818	Q8K211	1	2	2	34	Q8K211	COPT1_MOUSE	High affinity copper uptake protein 1	Slc31a1	0.228539	0.520192	24.7404	24.2608	24.7813	24.5992	23.6782	24.1665		24.5942	24.148	-0.4462	-0.64104	0.64104
1943	Q91VH2	1	16	16	66	Q91VH2	SNX9_MOUSE	Sorting nexin-9	Snx9	0.169791	0.446464	26.8147	25.9482	26.0307	26.0737	25.3447	25.6285		26.2645	25.6823	-0.582233	-0.770085	0.770085
595	P28658	1	4	4	26	P28658	ATX10_MOUSE	Ataxin-10	Atxn10	0.637726	0.820414	22.0707	22.2408	21.4603	22.4222	20.7248	21.7871		21.9239	21.6447	-0.279233	-0.195366	0.195366
612	P30285	1	5	4	12	P30285	CDK4_MOUSE	Cyclin-dependent kinase 4	Cdk4	0.255361	0.547084	22.754	21.9527	21.4597	22.0715	20.4076	21.2571		22.0555	21.2454	-0.810067	-0.592845	0.592845
153	E9Q555	1	82	82	346	E9Q555	RN213_MOUSE	E3 ubiquitin-protein ligase RNF213	Rnf213	0.508617	0.774135	25.3935	25.4426	25.0598	26.2993	21.2437	25.0383		25.2986	24.1938	-1.10487	-0.293609	0.293609
2286	Q9D7S9	1	4	4	27	Q9D7S9	CHMP5_MOUSE	Charged multivesicular body protein 5	Chmp5	0.214425	0.503176	23.8604	24.203	23.845	23.6341	23.7342	23.9112		23.9695	23.7598	-0.209633	-0.668725	0.668725
391	P08003	1	13	13	72	P08003	PDIA4_MOUSE	Protein disulfide-isomerase A4	Pdia4	0.0749878	0.282092	24.3061	24.8917	24.7024	23.9188	24.308	24.1858		24.6334	24.1375	-0.495867	-1.12501	1.12501
2332	Q9DC16	1	5	5	33	Q9DC16	ERGI1_MOUSE	Endoplasmic reticulum-Golgi intermediate compartment protein 1	Ergic1	0.449417	0.731703	23.0749	22.4791	22.6458	22.5053	22.8245	22.267		22.7333	22.5323	-0.201	-0.347351	0.347351
221	O35310	1	3	3	4	O35310	HS3S1_MOUSE	Heparan sulfate glucosamine 3-O-sulfotransferase 1	Hs3st1	0.0235024	0.145989	22.0513	22.0481	21.5793	21.3047	21.237	20.83		21.8929	21.1239	-0.769	-1.62889	1.62889
1869	Q8R2N2	1	22	22	222	Q8R2N2	UTP4_MOUSE	U3 small nucleolar RNA-associated protein 4 homolog	Utp4	0.194672	0.474774	25.9183	25.9546	26.2526	25.4386	25.504	26.0929		26.0418	25.6785	-0.363333	-0.710697	0.710697
1595	Q8BFR5	1	10	10	27	Q8BFR5	EFTU_MOUSE	Elongation factor Tu, mitochondrial	Tufm	0.388925	0.670999	20.7035	21.4917	21.5204	21.2997	21.646	21.6077		21.2385	21.5178	0.279267	-0.410134	0.410134
2478	Q9QYJ0	1	15	15	133	Q9QYJ0	DNJA2_MOUSE	DnaJ homolog subfamily A member 2	Dnaja2	0.00126167	0.11088	26.727	26.8588	26.7042	25.9709	26.2082	26.068		26.7633	26.0824	-0.680967	-2.89905	2.89905
1172	Q3UMB9	1	27	27	118	Q3UMB9	WASC4_MOUSE	WASH complex subunit 4	Washc4	0.0180749	0.13175	24.6109	24.794	24.7102	24.9262	25.0237	25.1586		24.705	25.0362	0.331133	-1.74292	1.74292
2400	Q9JII6	1	10	10	44	Q9JII6	AK1A1_MOUSE	Alcohol dehydrogenase [NADP(+)]	Akr1a1	0.725831	0.86743	23.3772	22.7569	23.0122	23.2932	23.0229	23.055		23.0488	23.1237	0.0749333	-0.139164	0.139164
2165	Q9CQW9	1	5	4	191	Q9CQW9	IFM3_MOUSE	Interferon-induced transmembrane protein 3	Ifitm3	0.00329434	0.12144	25.9129	26.0274	25.7326	25.3351	25.3744	25.3203		25.891	25.3433	-0.5477	-2.48223	2.48223
2171	Q9CR26	1	7	7	20	Q9CR26	VTA1_MOUSE	Vacuolar protein sorting-associated protein VTA1 homolog	Vta1	0.272723	0.571362	23.9327	23.3481	23.083	23.4623	20.4161	22.8231		23.4546	22.2338	-1.22077	-0.564278	0.564278
1887	Q8R502;Q66JT1	2	14	12	41	Q8R502	LRC8C_MOUSE	Volume-regulated anion channel subunit LRRC8C	Lrrc8c	0.184498	0.462783	22.6185	23.1341	22.9846	22.575	22.7532	22.631		22.9124	22.6531	-0.259333	-0.734008	0.734008
1206	Q569Z5	1	3	3	32	Q569Z5	DDX46_MOUSE	Probable ATP-dependent RNA helicase DDX46	Ddx46	0.675802	0.845385	26.1489	25.5814	25.831	25.7935	25.8585	25.676		25.8538	25.776	-0.0777667	-0.170181	0.170181
929	P63085;Q6P5G0;Q61532	3	19	14	127	P63085	MK01_MOUSE	Mitogen-activated protein kinase 1	Mapk1	0.96729	0.990704	26.2832	25.6194	25.745	26.4272	25.4915	25.7738		25.8825	25.8975	0.0149667	-0.0144433	0.0144433
2059	Q99JT2;Q9Z2W1	2	8	6	35	Q99JT2	STK26_MOUSE	Serine/threonine-protein kinase 26	Stk26	0.220715	0.513361	23.8366	23.1637	23.2347	23.3774	22.6503	22.8936		23.4117	22.9738	-0.4379	-0.656168	0.656168
1663	Q8BPB5	1	3	3	7	Q8BPB5	FBLN3_MOUSE	EGF-containing fibulin-like extracellular matrix protein 1	Efemp1	0.0685494	0.272788	21.707	21.3	20.626	20.2722	20.4792	20.4841		21.211	20.4118	-0.799167	-1.164	1.164
1238	Q60598	1	9	9	41	Q60598	SRC8_MOUSE	Src substrate cortactin	Cttn	0.0651554	0.264241	23.5436	22.8245	22.8439	23.7529	23.648	24.4795		23.0707	23.9601	0.889467	-1.18605	1.18605
552	P24452	1	5	5	28	P24452	CAPG_MOUSE	Macrophage-capping protein	Capg	0.110844	0.357438	22.6432	22.6189	22.6593	22.0548	22.279	22.6057		22.6405	22.3132	-0.3273	-0.955288	0.955288
2166	Q9CQX2	1	4	4	34	Q9CQX2	CYB5B_MOUSE	Cytochrome b5 type B	Cyb5b	0.251863	0.543815	23.4109	22.8638	23.0376	23.1763	22.5115	21.1756		23.1041	22.2878	-0.8163	-0.598836	0.598836
1143	Q3TXS7	1	15	15	78	Q3TXS7	PSMD1_MOUSE	26S proteasome non-ATPase regulatory subunit 1	Psmd1	0.568917	0.803422	24.0249	24.7421	24.2708	24.8166	24.042	24.793		24.3459	24.5505	0.2046	-0.244951	0.244951
2443	Q9JM99	1	3	3	58	Q9JM99	PRG4_MOUSE	Proteoglycan 4	Prg4	0.244441	0.535971	25.3399	25.9376	24.7716	23.5117	25.5878	24.0597		25.3497	24.3864	-0.9633	-0.611826	0.611826
2341	Q9DCE5	1	12	12	57	Q9DCE5	PK1IP_MOUSE	p21-activated protein kinase-interacting protein 1	Pak1ip1	0.451826	0.736072	24.6254	24.2863	24.3828	23.7799	23.8234	24.8122		24.4315	24.1385	-0.293	-0.345029	0.345029
741	P50428	1	5	5	33	P50428	ARSA_MOUSE	Arylsulfatase A	Arsa	0.806733	0.913753	20.1071	21.7131	22.0487	21.9738	20.4688	22.0452		21.2896	21.4959	0.2063	-0.0932702	0.0932702
1289	Q61187	1	20	20	111	Q61187	TS101_MOUSE	Tumor susceptibility gene 101 protein	Tsg101	0.143481	0.41013	26.4995	25.7313	25.615	25.676	25.2899	25.1267		25.9486	25.3642	-0.5844	-0.843206	0.843206
742	P50431	1	14	13	68	P50431	GLYC_MOUSE	Serine hydroxymethyltransferase, cytosolic	Shmt1	0.87352	0.948327	24.6085	25.2015	24.8419	24.9253	24.782	25.0402		24.884	24.9158	0.0318667	-0.0587271	0.0587271
957	P70182;P70181	2	7	5	26	P70182	PI51A_MOUSE	Phosphatidylinositol 4-phosphate 5-kinase type-1 alpha	Pip5k1a	0.340112	0.631286	23.8643	23.4317	23.7549	23.6751	23.5449	23.2287		23.6836	23.4829	-0.200733	-0.468378	0.468378
1926	Q8VEM8	1	10	10	114	Q8VEM8	MPCP_MOUSE	Phosphate carrier protein, mitochondrial	Slc25a3	0.49404	0.759209	25.6392	25.013	24.7966	25.055	24.9289	24.8835		25.1496	24.9558	-0.1938	-0.306238	0.306238
1889	Q8R5H1	1	4	4	21	Q8R5H1	UBP15_MOUSE	Ubiquitin carboxyl-terminal hydrolase 15	Usp15	0.151269	0.4196	21.4293	20.9288	20.9839	20.8993	20.8609	20.4806		21.114	20.7469	-0.367067	-0.82025	0.82025
802	P57787	1	5	5	56	P57787	MOT4_MOUSE	Monocarboxylate transporter 4	Slc16a3	0.718868	0.86485	25.8771	24.489	25.0703	25.3981	24.529	24.9595		25.1455	24.9622	-0.183267	-0.143351	0.143351
2240	Q9D0F9	1	18	18	74	Q9D0F9	PGM1_MOUSE	Phosphoglucomutase-1	Pgm1	0.463967	0.742548	25.5806	24.4856	24.7385	24.9149	24.2779	24.69		24.9349	24.6276	-0.3073	-0.333513	0.333513
606	P29391;P49945	2	12	12	121	P29391	FRIL1_MOUSE	Ferritin light chain 1	Ftl1	0.619819	0.813375	25.3708	25.0195	25.0838	25.4718	25.0596	25.2036		25.158	25.245	0.0869667	-0.207735	0.207735
2457	Q9QWR8	1	11	11	81	Q9QWR8	NAGAB_MOUSE	Alpha-N-acetylgalactosaminidase	Naga	0.584045	0.804233	24.083	23.6377	23.6135	23.8562	23.5525	23.6059		23.7781	23.6715	-0.106533	-0.233554	0.233554
890	P62746	1	8	6	24	P62746	RHOB_MOUSE	Rho-related GTP-binding protein RhoB	Rhob	0.835454	0.932253	22.7298	22.8067	22.9551	22.2071	23.298	22.7726		22.8305	22.7592	-0.0713	-0.0780775	0.0780775
1888	Q8R5C5	1	12	4	46	Q8R5C5	ACTY_MOUSE	Beta-centractin	Actr1b	0.754511	0.888647	23.0864	23.4301	23.5534	23.3273	23.2967	23.3052		23.3566	23.3097	-0.0469	-0.122334	0.122334
1758	Q8CFE6	1	6	6	72	Q8CFE6	S38A2_MOUSE	Sodium-coupled neutral amino acid transporter 2	Slc38a2	0.422422	0.708974	26.5261	25.7544	25.6067	26.3696	26.2596	26.0594		25.9624	26.2295	0.267133	-0.374253	0.374253
763	P52332	1	28	28	122	P52332	JAK1_MOUSE	Tyrosine-protein kinase JAK1	Jak1	0.585149	0.805425	25.8425	25.7045	26.0308	26.215	25.8072	25.8423		25.8593	25.9548	0.0955667	-0.232734	0.232734
1815	Q8K1S3	1	10	10	26	Q8K1S3	UNC5B_MOUSE	Netrin receptor UNC5B	Unc5b	0.654467	0.830265	23.8999	24.1697	23.7943	24.2646	23.52	23.7186		23.9546	23.8344	-0.120233	-0.184112	0.184112
437	P11370	1	15	5	95	P11370	ENV2_MOUSE	Retrovirus-related Env polyprotein from Fv-4 locus	Fv4	0.0632444	0.259421	30.4236	31.5105	31.2107	30.2245	30.3127	30.0675		31.0483	30.2016	-0.8467	-1.19898	1.19898
1295	Q61210	1	5	5	11	Q61210	ARHG1_MOUSE	Rho guanine nucleotide exchange factor 1	Arhgef1	0.574657	0.807367	21.7173	20.9502	21.8933	20.6516	21.5211	21.6157		21.5203	21.2628	-0.257467	-0.240591	0.240591
675	P41731	1	4	4	56	P41731	CD63_MOUSE	CD63 antigen	Cd63	0.291667	0.589952	27.0075	26.4477	26.7695	26.7081	26.3571	26.4573		26.7416	26.5075	-0.234067	-0.535113	0.535113
2426	Q9JKR6	1	11	11	42	Q9JKR6	HYOU1_MOUSE	Hypoxia up-regulated protein 1	Hyou1	0.0488847	0.213789	23.7182	23.5259	23.6743	23.4832	23.0723	22.9867		23.6395	23.1807	-0.458733	-1.31083	1.31083
1056	P98083;Q8BMC3	2	2	2	9	P98083	SHC1_MOUSE	SHC-transforming protein 1	Shc1	0.294722	0.592136	21.5551	20.3792	20.3212	19.904	19.8791	20.7138		20.7518	20.1656	-0.5862	-0.530587	0.530587
1641	Q8BKG3	1	26	26	150	Q8BKG3	PTK7_MOUSE	Inactive tyrosine-protein kinase 7	Ptk7	0.497404	0.761509	20.1317	21.9073	19.6637	20.3035	19.8406	20.0004		20.5676	20.0482	-0.5194	-0.303291	0.303291
1990	Q91ZR2	1	9	9	37	Q91ZR2	SNX18_MOUSE	Sorting nexin-18	Snx18	0.0122258	0.118898	24.9373	24.8149	24.8038	24.4553	23.9868	24.2585		24.852	24.2335	-0.618467	-1.91272	1.91272
2185	Q9CWF2	1	31	1	61	Q9CWF2	TBB2B_MOUSE	Tubulin beta-2B chain	Tubb2b	0.0484159	0.212978	24.5716	24.3572	24.5838	24.9959	24.6562	24.976		24.5042	24.876	0.371833	-1.31501	1.31501
730	P49282	1	2	2	6	P49282	NRAM2_MOUSE	Natural resistance-associated macrophage protein 2	Slc11a2	0.138718	0.40469	21.195	21.5878	20.9439	20.8767	20.9835	20.7787		21.2422	20.8796	-0.3626	-0.857867	0.857867
2506	Q9R0Q3	1	4	4	59	Q9R0Q3	TMED2_MOUSE	Transmembrane emp24 domain-containing protein 2	Tmed2	0.767458	0.894084	24.0072	23.6686	23.6032	23.94	23.6136	23.8776		23.7597	23.8104	0.0507333	-0.114945	0.114945
2596	Q9Z1P8	1	12	12	80	Q9Z1P8	ANGL4_MOUSE	Angiopoietin-related protein 4	Angptl4	0.0662601	0.266219	24.1661	23.273	24.0561	24.4382	24.5711	24.6519		23.8317	24.5537	0.722	-1.17875	1.17875
1736	Q8C6Z1	1	2	2	10	Q8C6Z1	MUC15_MOUSE	Mucin-15	Muc15	0.536581	0.787253	20.9456	23.8251	23.6806	20.9018	21.254	23.6948		22.8171	21.9502	-0.8669	-0.270365	0.270365
2565	Q9WVJ2	1	15	15	74	Q9WVJ2	PSD13_MOUSE	26S proteasome non-ATPase regulatory subunit 13	Psmd13	0.630151	0.816435	24.6185	23.362	23.4219	24.4564	23.7807	23.8837		23.8008	24.0403	0.239467	-0.200555	0.200555
2532	Q9WTX5	1	5	5	27	Q9WTX5	SKP1_MOUSE	S-phase kinase-associated protein 1	Skp1	0.274228	0.572474	23.4828	23.7856	23.6048	23.3473	20.2068	23.3362		23.6244	22.2968	-1.32763	-0.561888	0.561888
302	O70401	1	5	5	24	O70401	TSN6_MOUSE	Tetraspanin-6	Tspan6	0.185315	0.464792	24.5272	23.6347	24.9126	23.8377	23.7956	23.5904		24.3582	23.7412	-0.616933	-0.732089	0.732089
363	P01901;P04223;P14426;P14428;P03991	5	17	12	124	P01901	HA1B_MOUSE	H-2 class I histocompatibility antigen, K-B alpha chain	H2-K1	0.46276	0.742539	25.3214	24.3964	24.6617	25.1901	22.7326	24.5455		24.7932	24.1561	-0.6371	-0.334644	0.334644
770	P53810	1	3	3	18	P53810	PIPNA_MOUSE	Phosphatidylinositol transfer protein alpha isoform	Pitpna	0.0423594	0.209863	22.3704	21.9614	21.8867	20.9317	20.2299	21.5168		22.0728	20.8928	-1.18003	-1.37305	1.37305
1746	Q8CBR6	1	4	4	29	Q8CBR6	TSK_MOUSE	Tsukushin	Tsku	0.105449	0.34363	23.9075	22.9744	23.4411	22.6574	19.6237	22.0232		23.441	21.4348	-2.00623	-0.976958	0.976958
714	P47955	1	4	4	80	P47955	RLA1_MOUSE	60S acidic ribosomal protein P1	Rplp1	0.349652	0.636144	24.5434	24.5383	24.6837	24.4817	24.7922	24.9658		24.5885	24.7466	0.1581	-0.456364	0.456364
673	P41105	1	6	6	35	P41105	RL28_MOUSE	60S ribosomal protein L28	Rpl28	0.999235	1	23.8064	25.4215	24.6714	24.2046	24.8264	24.8668		24.6331	24.6326	-0.0005	-0.000332362	0.000332362
541	P23198	1	5	4	44	P23198	CBX3_MOUSE	Chromobox protein homolog 3	Cbx3	0.35572	0.647547	22.1862	23.2256	23.2134	23.0688	23.2926	23.3801		22.8751	23.2472	0.3721	-0.448892	0.448892
2436	Q9JLQ0	1	22	22	77	Q9JLQ0	CD2AP_MOUSE	CD2-associated protein	Cd2ap	0.0069313	0.121023	26.5418	26.1191	26.071	25.4663	25.5127	25.3671		26.244	25.4487	-0.795267	-2.15919	2.15919
2495	Q9R069	1	3	3	8	Q9R069	BCAM_MOUSE	Basal cell adhesion molecule	Bcam	0.609567	0.811852	21.4356	20.74	20.964	21.1755	21.2857	19.831		21.0465	20.7641	-0.282467	-0.214979	0.214979
1729	Q8C2Q3	1	15	15	114	Q8C2Q3	RBM14_MOUSE	RNA-binding protein 14	Rbm14	0.249855	0.542235	25.6489	25.7901	25.9725	24.1427	25.3009	25.8765		25.8038	25.1067	-0.697133	-0.602312	0.602312
906	P62869	1	3	3	25	P62869	ELOB_MOUSE	Elongin-B	Elob	0.413663	0.697774	23.7224	23.8969	23.7043	23.7307	20.9809	23.9798		23.7745	22.8971	-0.8774	-0.383353	0.383353
420	P10404	1	26	16	352	P10404	ENV1_MOUSE	MLV-related proviral Env polyprotein		0.0202192	0.142158	32.9134	32.4784	32.322	31.9264	31.8624	31.5469		32.5713	31.7786	-0.7927	-1.69424	1.69424
917	P62983;P62984;P0CG49;P0CG50	4	11	11	272	P62983	RS27A_MOUSE	Ubiquitin-40S ribosomal protein S27a	Rps27a	0.0211338	0.143698	30.522	30.8055	30.6536	29.9705	30.3482	30.1553		30.6604	30.158	-0.502367	-1.67502	1.67502
288	O70131	1	3	3	36	O70131	NINJ1_MOUSE	Ninjurin-1	Ninj1	0.13238	0.398733	24.2692	23.8055	23.3644	23.5443	23.1218	23.066		23.813	23.244	-0.569	-0.878178	0.878178
2200	Q9CXF4	1	8	8	27	Q9CXF4	TBC15_MOUSE	TBC1 domain family member 15	Tbc1d15	0.186004	0.465433	22.5819	22.0911	21.6903	23.0604	22.2967	22.6308		22.1211	22.6626	0.541533	-0.730478	0.730478
896	P62814	1	17	17	63	P62814	VATB2_MOUSE	V-type proton ATPase subunit B, brain isoform	Atp6v1b2	0.548676	0.791521	23.1794	23.4521	22.7046	23.1372	20.6609	23.669		23.112	22.489	-0.623	-0.260684	0.260684
1437	Q6DYE8	1	5	5	10	Q6DYE8	ENPP3_MOUSE	Ectonucleotide pyrophosphatase/phosphodiesterase family member 3	Enpp3	0.804564	0.913296	23.4499	21.66	22.3304	22.8108	22.5918	22.4597		22.4801	22.6208	0.140667	-0.0944394	0.0944394
925	P63037	1	15	15	181	P63037	DNJA1_MOUSE	DnaJ homolog subfamily A member 1	Dnaja1	0.0121217	0.120774	27.8527	27.4524	27.4889	26.9638	27.0992	26.9499		27.598	27.0043	-0.5937	-1.91644	1.91644
1488	Q6PGL7	1	9	9	21	Q6PGL7	WASC2_MOUSE	WASH complex subunit 2	Washc2	0.280376	0.57778	19.6637	22.1828	22.7811	22.9179	22.7449	22.5596		21.5425	22.7408	1.19827	-0.552259	0.552259
2553	Q9WV60	1	8	6	26	Q9WV60	GSK3B_MOUSE	Glycogen synthase kinase-3 beta	Gsk3b	0.400256	0.685948	23.8131	21.4758	23.6958	24.0692	23.2971	23.8598		22.9949	23.742	0.747133	-0.397662	0.397662
1207	Q569Z6	1	4	4	20	Q569Z6	TR150_MOUSE	Thyroid hormone receptor-associated protein 3	Thrap3	0.311481	0.609703	21.4882	21.6054	22.2059	19.5987	20.6388	22.2623		21.7665	20.8333	-0.933233	-0.506568	0.506568
1003	P83940	1	4	4	29	P83940	ELOC_MOUSE	Elongin-C	Eloc	0.248348	0.539517	22.9243	22.9908	23.0096	22.5877	23.0827	22.5551		22.9749	22.7418	-0.233067	-0.604939	0.604939
267	O54965	1	5	5	20	O54965	RNF13_MOUSE	E3 ubiquitin-protein ligase RNF13	Rnf13	0.589146	0.806356	23.3019	21.7966	23.3915	22.8725	23.5552	23.0413		22.83	23.1563	0.326333	-0.229777	0.229777
2535	Q9WU78	1	55	55	785	Q9WU78	PDC6I_MOUSE	Programmed cell death 6-interacting protein	Pdcd6ip	0.00121264	0.109565	30.3106	30.058	30.1343	29.4089	29.1358	29.1767		30.1676	29.2405	-0.927167	-2.91627	2.91627
771	P53811	1	8	8	27	P53811	PIPNB_MOUSE	Phosphatidylinositol transfer protein beta isoform	Pitpnb	0.470551	0.745589	23.8514	23.468	23.71	23.5445	23.5533	23.6518		23.6765	23.5832	-0.0932667	-0.327393	0.327393
1612	Q8BH04;Q9Z2V4	2	17	17	71	Q8BH04	PCKGM_MOUSE	Phosphoenolpyruvate carboxykinase [GTP], mitochondrial	Pck2	0.333513	0.625742	23.8027	23.5043	23.6178	23.1869	23.7886	23.2633		23.6416	23.4129	-0.228667	-0.476887	0.476887
1070	Q01149	1	8	8	20	Q01149	CO1A2_MOUSE	Collagen alpha-2(I) chain	Col1a2	0.501182	0.764309	21.7751	25.0113	21.9424	20.501	23.8395	21.1365		22.9096	21.8257	-1.08393	-0.300005	0.300005
2080	Q99KK2	1	9	9	28	Q99KK2	NEUA_MOUSE	N-acylneuraminate cytidylyltransferase	Cmas	0.00107875	0.0998182	22.5742	22.582	22.6831	21.4386	21.7586	21.7665		22.6131	21.6546	-0.958533	-2.96708	2.96708
1854	Q8R0J7	1	13	13	109	Q8R0J7	VP37B_MOUSE	Vacuolar protein sorting-associated protein 37B	Vps37b	0.00260688	0.142526	25.6583	25.2955	25.4358	24.7049	24.4065	24.5446		25.4632	24.552	-0.9112	-2.58388	2.58388
2210	Q9CYI0	1	2	2	15	Q9CYI0	NJMU_MOUSE	Protein Njmu-R1		0.155396	0.42506	28.9866	30.086	29.6754	28.5771	27.8741	29.4166		29.5827	28.6226	-0.960067	-0.80856	0.80856
171	O08539	1	7	7	14	O08539	BIN1_MOUSE	Myc box-dependent-interacting protein 1	Bin1	0.235583	0.525255	23.6344	22.3656	22.8045	22.7766	22.1088	22.1032		22.9348	22.3295	-0.6053	-0.627856	0.627856
206	O09131;Q8K2Q2	2	5	5	6	O09131	GSTO1_MOUSE	Glutathione S-transferase omega-1	Gsto1	0.405326	0.689282	23.3869	23.1377	23.3159	20.2384	23.3529	23.3492		23.2802	22.3135	-0.966667	-0.392196	0.392196
2003	Q921I6	1	7	7	31	Q921I6	SH3B4_MOUSE	SH3 domain-binding protein 4	Sh3bp4	0.717513	0.864915	21.5997	21.2297	20.8036	21.8143	20.5805	20.7091		21.211	21.0346	-0.176367	-0.14417	0.14417
727	P48774	1	7	6	31	P48774	GSTM5_MOUSE	Glutathione S-transferase Mu 5	Gstm5	0.604145	0.810311	23.0987	20.2959	21.488	22.1982	20.6289	20.3847		21.6275	21.0706	-0.556933	-0.218859	0.218859
2090	Q99L47	1	8	8	97	Q99L47	F10A1_MOUSE	Hsc70-interacting protein	St13	0.00265682	0.142051	26.2154	26.3358	26.4504	25.6588	25.6589	25.8459		26.3339	25.7212	-0.612667	-2.57564	2.57564
1109	Q07832	1	8	8	46	Q07832	PLK1_MOUSE	Serine/threonine-protein kinase PLK1	Plk1	0.272807	0.570086	23.3079	23.049	23.5145	23.3454	23.5394	23.563		23.2905	23.4826	0.192133	-0.564144	0.564144
1276	Q61009	1	6	6	39	Q61009	SCRB1_MOUSE	Scavenger receptor class B member 1	Scarb1	0.831023	0.930786	20.1585	22.6144	21.7131	19.6647	22.9717	22.7261		21.4953	21.7875	0.292167	-0.080387	0.080387
1358	Q62273	1	5	5	32	Q62273	S26A2_MOUSE	Sulfate transporter	Slc26a2	0.170017	0.444487	21.9257	20.5983	20.7531	19.4895	19.8487	20.9246		21.0924	20.0876	-1.00477	-0.769508	0.769508
1098	Q05512;Q8CIP4;Q8VHJ5	3	8	7	13	Q05512	MARK2_MOUSE	Serine/threonine-protein kinase MARK2	Mark2	0.474627	0.745888	23.5271	21.4117	23.1449	22.8139	22.7026	19.7178		22.6946	21.7448	-0.9498	-0.323648	0.323648
1392	Q640Q5	1	4	4	6	Q640Q5	PAN3_MOUSE	PAN2-PAN3 deadenylation complex subunit Pan3	Pan3	0.142984	0.410187	22.5282	21.0246	21.758	20.6107	21.4211	20.2395		21.7703	20.7571	-1.01317	-0.844713	0.844713
159	E9Q7G0	1	11	11	35	E9Q7G0	NUMA1_MOUSE	Nuclear mitotic apparatus protein 1	Numa1	0.033983	0.188353	21.8869	21.5862	21.6382	21.3021	21.4477	21.1388		21.7038	21.2962	-0.407567	-1.46874	1.46874
343	O88811	1	8	6	8	O88811	STAM2_MOUSE	Signal transducing adapter molecule 2	Stam2	0.364426	0.651076	23.4501	22.8154	22.9126	23.0912	22.788	22.4966		23.0594	22.7919	-0.267433	-0.438391	0.438391
321	O88384	1	5	5	13	O88384	VTI1B_MOUSE	Vesicle transport through interaction with t-SNAREs homolog 1B	Vti1b	0.554606	0.792792	20.3818	20.5019	21.6199	22.0663	20.0835	21.7692		20.8345	21.3063	0.4718	-0.256015	0.256015
1369	Q62419;Q62420	2	20	20	94	Q62419	SH3G1_MOUSE	Endophilin-A2	Sh3gl1	0.000493874	0.114333	29.9413	30.0512	30.2121	28.965	28.6446	28.824		30.0682	28.8112	-1.257	-3.30638	3.30638
604	P29341	1	39	39	481	P29341	PABP1_MOUSE	Polyadenylate-binding protein 1	Pabpc1	0.000995595	0.1098	29.81	29.602	29.6531	28.928	28.9776	29.0952		29.6884	29.0003	-0.6881	-3.00192	3.00192
1556	Q80UG2	1	15	10	27	Q80UG2	PLXA4_MOUSE	Plexin-A4	Plxna4	0.597203	0.805723	22.692	21.8317	21.6038	22.0803	21.8217	21.6095		22.0425	21.8372	-0.205333	-0.223878	0.223878
2533	Q9WTX6	1	6	6	12	Q9WTX6	CUL1_MOUSE	Cullin-1	Cul1	0.562894	0.800327	21.4806	21.6514	21.4642	19.8047	21.9884	21.5397		21.5321	21.1109	-0.421133	-0.249573	0.249573
408	P09528	1	9	9	77	P09528	FRIH_MOUSE	Ferritin heavy chain	Fth1	0.526161	0.779604	25.056	24.0851	24.5266	24.8262	24.7431	24.6882		24.5559	24.7525	0.1966	-0.278881	0.278881
584	P27661	1	14	4	39	P27661	H2AX_MOUSE	Histone H2AX	H2afx	0.57733	0.805307	20.0266	25.328	24.6781	21.2463	23.0451	22.5542		23.3442	22.2819	-1.06237	-0.238576	0.238576
339	O88746	1	4	4	21	O88746	TOM1_MOUSE	Target of Myb protein 1	Tom1	0.220974	0.512847	21.4399	21.0231	20.9471	20.2004	20.5434	21.2128		21.1367	20.6522	-0.4845	-0.655659	0.655659
578	P27048;P63163	2	7	7	33	P27048	RSMB_MOUSE	Small nuclear ribonucleoprotein-associated protein B	Snrpb	0.858463	0.9401	24.6035	24.2858	24.0471	24.4835	23.9406	24.3802		24.3121	24.2681	-0.0440333	-0.0662784	0.0662784
2377	Q9ES97	1	3	3	53	Q9ES97	RTN3_MOUSE	Reticulon-3	Rtn3	0.223655	0.518799	24.6748	25.3492	24.8117	20.2714	24.2745	24.3836		24.9452	22.9765	-1.96873	-0.650421	0.650421
1749	Q8CC86	1	3	3	9	Q8CC86	PNCB_MOUSE	Nicotinate phosphoribosyltransferase	Naprt	0.231037	0.518351	23.1806	23.4395	22.8986	22.5422	23.106	20.6292		23.1729	22.0925	-1.08043	-0.636318	0.636318
1040	P97496	1	5	3	20	P97496	SMRC1_MOUSE	SWI/SNF complex subunit SMARCC1	Smarcc1	0.996	0.999245	23.7539	20.76	23.8222	20.072	23.7195	24.5174		22.7787	22.7696	-0.00906667	-0.00174066	0.00174066
431	P11087;CON__Q862S4	2	113	111	2002	P11087	CO1A1_MOUSE	Collagen alpha-1(I) chain	Col1a1	0.0692318	0.275512	32.1958	32.7246	30.8678	30.0462	30.6281	28.0616		31.9294	29.5786	-2.35077	-1.15969	1.15969
1820	Q8K274	1	3	3	16	Q8K274	KT3K_MOUSE	Ketosamine-3-kinase	Fn3krp	0.239568	0.528645	22.7043	22.6845	22.6082	19.9862	22.4678	22.2532		22.6657	21.5691	-1.0966	-0.620571	0.620571
2537	Q9WUA3	1	11	8	41	Q9WUA3	PFKAP_MOUSE	ATP-dependent 6-phosphofructokinase, platelet type	Pfkp	0.682585	0.850401	23.0036	23.1792	22.8666	22.9335	23.0392	23.2473		23.0165	23.0733	0.0568667	-0.165843	0.165843
1590	Q810B6	1	12	12	23	Q810B6	ANFY1_MOUSE	Rabankyrin-5	Ankfy1	0.0394566	0.206475	22.602	22.9259	23.0526	23.5078	23.2548	23.2522		22.8602	23.3383	0.4781	-1.40388	1.40388
1582	Q80Y17	1	14	14	23	Q80Y17	L2GL1_MOUSE	Lethal(2) giant larvae protein homolog 1	Llgl1	0.922911	0.968505	23.4605	24.1197	24.1576	24.0331	23.6994	24.0846		23.9126	23.939	0.0264333	-0.0348402	0.0348402
1776	Q8CHH9	1	4	3	6	Q8CHH9	SEPT8_MOUSE	Septin-8	2019-09-08	0.3722	0.660708	20.2768	22.6041	22.3547	19.9262	19.5494	22.3256		21.7452	20.6004	-1.1448	-0.429224	0.429224
2326	Q9DBR7	1	4	4	9	Q9DBR7	MYPT1_MOUSE	Protein phosphatase 1 regulatory subunit 12A	Ppp1r12a	0.703379	0.855341	23.817	21.1623	23.566	23.5008	19.1953	23.7569		22.8484	22.151	-0.697433	-0.152811	0.152811
421	P10493	1	61	60	914	P10493	NID1_MOUSE	Nidogen-1	Nid1	0.00458538	0.120312	30.5874	30.4823	30.1386	28.4004	29.0712	28.0395		30.4028	28.5037	-1.89907	-2.33862	2.33862
2291	Q9D898	1	5	5	31	Q9D898	ARP5L_MOUSE	Actin-related protein 2/3 complex subunit 5-like protein	Arpc5l	0.57389	0.80725	23.0877	22.9414	22.5162	19.5977	23.1737	23.4697		22.8484	22.0804	-0.768067	-0.241171	0.241171
2617	Q9Z2P8	1	2	2	27	Q9Z2P8	VAMP5_MOUSE	Vesicle-associated membrane protein 5	Vamp5	0.780025	0.904022	23.4837	23.2565	23.8412	23.7027	23.4018	23.6506		23.5271	23.585	0.0579	-0.107891	0.107891
2556	Q9WV91	1	44	44	359	Q9WV91	FPRP_MOUSE	Prostaglandin F2 receptor negative regulator	Ptgfrn	0.376886	0.663236	23.1182	25.6282	20.2507	20.8059	22.2349	21.1539		22.999	21.3982	-1.6008	-0.42379	0.42379
1671	Q8BT07	1	23	23	80	Q8BT07	CEP55_MOUSE	Centrosomal protein of 55 kDa	Cep55	0.0137881	0.124948	27.1409	27.0693	27.5434	26.3242	26.4738	26.6836		27.2512	26.4939	-0.757333	-1.8605	1.8605
1509	Q6ZQI3	1	3	3	19	Q6ZQI3	MLEC_MOUSE	Malectin	Mlec	0.112122	0.359697	22.359	23.1676	22.5807	22.2377	22.2223	22.173		22.7024	22.211	-0.491433	-0.950309	0.950309
1923	Q8VEH3	1	8	3	33	Q8VEH3	ARL8A_MOUSE	ADP-ribosylation factor-like protein 8A	Arl8a	0.969378	0.991615	22.5476	20.2866	22.4539	22.5553	22.5247	20.0726		21.7627	21.7175	-0.0451667	-0.0135068	0.0135068
1084	Q03137	1	9	5	22	Q03137	EPHA4_MOUSE	Ephrin type-A receptor 4	Epha4	0.533051	0.785326	22.6802	22.2638	22.8226	22.7616	22.4196	22.0375		22.5889	22.4062	-0.182633	-0.273231	0.273231
2501	Q9R0M6	1	3	3	17	Q9R0M6	RAB9A_MOUSE	Ras-related protein Rab-9A	Rab9a	0.686375	0.853076	21.85	21.1933	20.5547	20.4217	21.6631	22.4136		21.1993	21.4995	0.300133	-0.163439	0.163439
309	O70492	1	7	6	27	O70492	SNX3_MOUSE	Sorting nexin-3	Snx3	0.0112148	0.121492	22.2487	22.452	22.7691	23.1949	23.4893	23.1957		22.4899	23.2933	0.803367	-1.95021	1.95021
2321	Q9DBH5	1	9	9	28	Q9DBH5	LMAN2_MOUSE	Vesicular integral-membrane protein VIP36	Lman2	0.406785	0.690988	23.5487	22.5012	22.9801	23.1717	22.9308	19.756		23.01	21.9528	-1.05717	-0.390635	0.390635
780	P54754;Q8CBF3;Q62413	3	13	6	34	P54754	EPHB3_MOUSE	Ephrin type-B receptor 3	Ephb3	0.703524	0.854715	23.6135	23.384	22.7207	23.4173	23.1863	22.695		23.2394	23.0995	-0.139867	-0.152721	0.152721
2539	Q9WUK2	1	4	4	24	Q9WUK2	IF4H_MOUSE	Eukaryotic translation initiation factor 4H	Eif4h	0.200759	0.482294	23.6672	23.2812	23.7013	23.6262	23.8765	23.8729		23.5499	23.7919	0.241967	-0.697325	0.697325
885	P62340	1	3	3	4	P62340	TBPL1_MOUSE	TATA box-binding protein-like protein 1	Tbpl1	0.029524	0.176959	21.2404	21.2996	22.0604	20.5272	19.9217	20.6715		21.5335	20.3735	-1.16	-1.52982	1.52982
1844	Q8K4Z5	1	7	7	18	Q8K4Z5	SF3A1_MOUSE	Splicing factor 3A subunit 1	Sf3a1	0.587996	0.806444	23.5493	21.0836	19.6632	23.4038	20.5576	22.8614		21.432	22.2743	0.842233	-0.230626	0.230626
1086	Q03146	1	4	4	25	Q03146	DDR1_MOUSE	Epithelial discoidin domain-containing receptor 1	Ddr1	0.58657	0.805243	22.821	20.7253	22.4915	22.923	19.9608	21.2467		22.0126	21.3768	-0.635767	-0.23168	0.23168
355	O89086	1	5	5	56	O89086	RBM3_MOUSE	RNA-binding protein 3	Rbm3	0.0419819	0.212849	24.8617	24.331	24.7515	23.6805	23.7116	24.2896		24.6481	23.8939	-0.754167	-1.37694	1.37694
1628	Q8BIK4	1	8	6	6	Q8BIK4	DOCK9_MOUSE	Dedicator of cytokinesis protein 9	Dock9	0.0532014	0.233123	22.8252	21.8427	23.3264	21.5242	21.5369	21.3478		22.6648	21.4696	-1.19513	-1.27408	1.27408
611	P30276	1	4	4	6	P30276	CCNB2_MOUSE	G2/mitotic-specific cyclin-B2	Ccnb2	0.72221	0.866325	20.4333	22.1078	21.9393	19.0241	22.0138	22.1293		21.4935	21.0557	-0.437733	-0.141337	0.141337
419	P10400	1	5	5	39	P10400	POL1_MOUSE	Retrovirus-related Pol polyprotein (Fragment)	Pol	0.00193052	0.129939	27.2397	26.8458	26.9193	26.0257	25.6653	25.708		27.0016	25.7997	-1.20193	-2.71433	2.71433
1180	Q3UR85	1	4	4	19	Q3UR85	MYRF_MOUSE	Myelin regulatory factor	Myrf	0.0231252	0.149591	22.8863	22.6166	22.513	21.763	22.2796	21.7494		22.672	21.9307	-0.7413	-1.63591	1.63591
1459	Q6P5F7	1	7	7	89	Q6P5F7	TTYH3_MOUSE	Protein tweety homolog 3	Ttyh3	0.0013238	0.106615	23.8565	23.7111	23.462	22.6716	22.3735	22.4025		23.6765	22.4825	-1.194	-2.87818	2.87818
1714	Q8BZ20	1	22	22	69	Q8BZ20	PAR12_MOUSE	Poly [ADP-ribose] polymerase 12	Parp12	0.0233541	0.14762	25.1415	24.4223	24.5414	23.5483	23.6402	24.0387		24.7017	23.7424	-0.959333	-1.63164	1.63164
2236	Q9D0D4	1	7	7	18	Q9D0D4	DIM1_MOUSE	Probable dimethyladenosine transferase	Dimt1	0.571147	0.805021	24.0281	23.4857	23.2521	23.3153	23.3236	23.6546		23.5886	23.4312	-0.157467	-0.243252	0.243252
2274	Q9D3G5	1	4	4	18	Q9D3G5	STX11_MOUSE	Syntaxin-11	Stx11	0.515248	0.776683	21.4264	20.8819	21.9501	22.176	20.3616	20.2216		21.4195	20.9197	-0.499733	-0.287984	0.287984
1968	Q91XI1	1	3	3	8	Q91XI1	DUS3L_MOUSE	tRNA-dihydrouridine(47) synthase [NAD(P)(+)]-like	Dus3l	0.208698	0.494155	22.2158	21.088	22.0533	19.2591	20.5258	21.8543		21.7857	20.5464	-1.2393	-0.680482	0.680482
198	O08992	1	20	20	314	O08992	SDCB1_MOUSE	Syntenin-1	Sdcbp	0.000475878	0.1372	30.3747	30.0732	30.1886	29.2278	29.0367	29.0828		30.2122	29.1158	-1.0964	-3.3225	3.3225
753	P51569	1	7	7	45	P51569	AGAL_MOUSE	Alpha-galactosidase A	Gla	0.41998	0.705429	23.4124	22.47	23.0645	19.8019	22.9412	23.1797		22.9823	21.9743	-1.00803	-0.376771	0.376771
1883	Q9DCD6;Q8R3R8	2	3	3	21	Q9DCD6	GBRAP_MOUSE	Gamma-aminobutyric acid receptor-associated protein	Gabarap	0.887648	0.95579	21.2114	20.1371	21.2235	21.1053	21.0947	20.1561		20.8573	20.7854	-0.0719667	-0.0517592	0.0517592
2216	Q9CZ28	1	2	2	8	Q9CZ28	SNF8_MOUSE	Vacuolar-sorting protein SNF8	Snf8	0.0819741	0.289046	22.5928	22.6706	22.5409	22.184	21.5026	20.3078		22.6014	21.3315	-1.26997	-1.08632	1.08632
1687	Q8BUR4	1	9	9	28	Q8BUR4	DOCK1_MOUSE	Dedicator of cytokinesis protein 1	Dock1	0.787418	0.904752	23.5945	23.4117	23.7832	23.5298	23.0353	23.9724		23.5965	23.5125	-0.0839667	-0.103795	0.103795
920	P63005	1	7	7	30	P63005	LIS1_MOUSE	Platelet-activating factor acetylhydrolase IB subunit alpha	Pafah1b1	0.554905	0.79199	24.4439	24.1661	23.6816	24.1174	23.8352	23.8768		24.0972	23.9431	-0.154067	-0.255781	0.255781
1973	Q91YE6	1	10	10	36	Q91YE6	IPO9_MOUSE	Importin-9	Ipo9	0.341814	0.631469	22.6999	22.7078	22.7549	22.6637	21.9464	22.7359		22.7209	22.4487	-0.2722	-0.46621	0.46621
1108	Q07797	1	22	22	212	Q07797	LG3BP_MOUSE	Galectin-3-binding protein	Lgals3bp	0.00730853	0.119682	26.1074	26.1374	25.9659	25.3776	24.6878	24.7764		26.0702	24.9473	-1.12297	-2.13617	2.13617
2033	Q923Z0	1	2	2	6	Q923Z0	GPC5B_MOUSE	G-protein coupled receptor family C group 5 member B	Gprc5b	0.19115	0.472383	23.4344	22.4826	22.4707	22.368	22.343	22.1299		22.7959	22.2803	-0.5156	-0.718626	0.718626
559	P24860	1	5	5	30	P24860	CCNB1_MOUSE	G2/mitotic-specific cyclin-B1	Ccnb1	0.697733	0.854481	24.2176	23.2496	23.8168	23.7874	24.1231	23.7549		23.7613	23.8885	0.127133	-0.156311	0.156311
652	P35951	1	17	17	94	P35951	LDLR_MOUSE	Low-density lipoprotein receptor	Ldlr	0.0148986	0.125986	24.5351	24.1601	24.263	23.261	23.7435	23.6624		24.3194	23.5556	-0.763767	-1.82685	1.82685
1458	Q6P5F6	1	9	9	24	Q6P5F6	S39AA_MOUSE	Zinc transporter ZIP10	Slc39a10	0.393559	0.677442	23.4363	22.8937	23.2528	23.6797	22.6708	20.5518		23.1943	22.3008	-0.8935	-0.40499	0.40499
2473	Q9QYB5	1	8	8	28	Q9QYB5	ADDG_MOUSE	Gamma-adducin	Add3	0.848372	0.939762	21.5751	21.6548	20.6605	21.7794	20.1359	21.6015		21.2968	21.1723	-0.124533	-0.0714137	0.0714137
865	P62141	1	16	6	40	P62141	PP1B_MOUSE	Serine/threonine-protein phosphatase PP1-beta catalytic subunit	Ppp1cb	0.657916	0.832342	23.6581	23.3372	23.5893	23.8923	23.3554	23.5995		23.5282	23.6157	0.0875333	-0.18183	0.18183
1645	Q8BL66	1	15	15	40	Q8BL66	EEA1_MOUSE	Early endosome antigen 1	Eea1	0.456648	0.739702	23.0315	22.3641	20.1175	22.6344	22.405	22.6597		21.8377	22.5664	0.728667	-0.340418	0.340418
660	P37889	1	51	51	824	P37889	FBLN2_MOUSE	Fibulin-2	Fbln2	0.0346908	0.191982	30.4067	30.3337	29.833	28.6809	29.4952	28.0144		30.1911	28.7302	-1.46097	-1.45979	1.45979
1960	Q91WB7	1	5	3	6	Q91WB7	UBTD1_MOUSE	Ubiquitin domain-containing protein 1	Ubtd1	0.867682	0.945267	21.8377	20.0547	21.8437	21.3239	21.4831	20.5789		21.2454	21.1286	-0.116733	-0.0616394	0.0616394
965	P70288	1	8	4	15	P70288	HDAC2_MOUSE	Histone deacetylase 2	Hdac2	0.176841	0.451664	21.9277	22.3696	22.3625	20.302	19.7388	22.4685		22.2199	20.8364	-1.3835	-0.752417	0.752417
1810	Q8K1A6	1	9	9	32	Q8K1A6	C2D1A_MOUSE	Coiled-coil and C2 domain-containing protein 1A	Cc2d1a	0.0303712	0.182944	23.1397	23.3934	23.0369	22.543	22.902	22.6397		23.19	22.6949	-0.4951	-1.51754	1.51754
342	O88796	1	3	3	9	O88796	RPP30_MOUSE	Ribonuclease P protein subunit p30	Rpp30	0.0146519	0.1278	21.6796	20.6569	21.572	20.0376	19.6983	19.9669		21.3028	19.9009	-1.4019	-1.83411	1.83411
1859	Q8R143	1	3	3	33	Q8R143	PTTG_MOUSE	Pituitary tumor-transforming gene 1 protein-interacting protein	Pttg1ip	0.581515	0.804412	25.0225	23.6258	23.5188	24.696	23.859	24.6042		24.0557	24.3864	0.3307	-0.235439	0.235439
1817	Q8K207	1	3	3	17	Q8K207	CA021_MOUSE	Uncharacterized protein C1orf21 homolog		0.583178	0.803987	20.3811	21.2958	20.9696	20.5186	21.2221	21.6744		20.8822	21.1384	0.2562	-0.234199	0.234199
2518	Q9R1Q6	1	7	7	68	Q9R1Q6	T176B_MOUSE	Transmembrane protein 176B	Tmem176b	0.195233	0.475422	23.6785	23.1493	23.0144	23.7254	23.4416	23.7141		23.2807	23.627	0.3463	-0.709447	0.709447
244	O35643	1	23	8	16	O35643	AP1B1_MOUSE	AP-1 complex subunit beta-1	Ap1b1	0.345518	0.634012	22.7929	21.0652	22.4493	20.1412	19.7876	22.8481		22.1025	20.9256	-1.17683	-0.461529	0.461529
537	P22437	1	5	4	30	P22437	PGH1_MOUSE	Prostaglandin G/H synthase 1	Ptgs1	0.163523	0.438707	22.1573	22.5778	22.3922	22.122	21.7804	20.3014		22.3758	21.4013	-0.9745	-0.786421	0.786421
1303	Q61398	1	25	25	166	Q61398	PCOC1_MOUSE	Procollagen C-endopeptidase enhancer 1	Pcolce	0.436249	0.721008	22.6509	25.1249	19.7558	20.6428	22.1369	20.5083		22.5105	21.096	-1.41453	-0.360266	0.360266
1525	Q7M6Y3	1	5	4	15	Q7M6Y3	PICAL_MOUSE	Phosphatidylinositol-binding clathrin assembly protein	Picalm	0.000488668	0.124727	22.8059	22.7739	22.3002	20.7597	20.5325	20.8201		22.6267	20.7041	-1.92257	-3.31099	3.31099
214	O35129	1	5	5	21	O35129	PHB2_MOUSE	Prohibitin-2	Phb2	0.139534	0.40644	22.9692	22.9843	22.4999	21.9582	22.5703	20.6106		22.8178	21.713	-1.10477	-0.85532	0.85532
512	P18581	1	6	6	37	P18581	CTR2_MOUSE	Cationic amino acid transporter 2	Slc7a2	0.262597	0.555904	22.7877	23.3134	23.1745	22.6649	20.5551	23.0013		23.0919	22.0738	-1.0181	-0.58071	0.58071
975	P70389	1	2	2	14	P70389	ALS_MOUSE	Insulin-like growth factor-binding protein complex acid labile subunit	Igfals	0.302197	0.602627	23.1424	23.1544	23.2914	20.7921	24.1894	20.1668		23.1961	21.7161	-1.47997	-0.51971	0.51971
778	P54728	1	6	6	26	P54728	RD23B_MOUSE	UV excision repair protein RAD23 homolog B	Rad23b	0.854875	0.940114	22.0275	20.769	22.2744	23.0261	22.0686	19.2612		21.6903	21.452	-0.238333	-0.0680974	0.0680974
2188	Q9CWM4	1	3	3	8	Q9CWM4	PFD1_MOUSE	Prefoldin subunit 1	Pfdn1	0.0500012	0.219396	21.7426	21.5587	20.513	19.221	19.3891	20.528		21.2714	19.7127	-1.55873	-1.30102	1.30102
1520	Q76LS9	1	5	5	12	Q76LS9	MINY1_MOUSE	Ubiquitin carboxyl-terminal hydrolase MINDY-1	Mindy1	0.070813	0.275264	21.8622	21.6809	22.0151	21.5416	21.691	21.4935		21.8527	21.5754	-0.277367	-1.14989	1.14989
1594	Q8BFR4	1	11	11	32	Q8BFR4	GNS_MOUSE	N-acetylglucosamine-6-sulfatase	Gns	0.704539	0.854682	22.8548	21.9011	22.6524	23.079	20.8008	22.6085		22.4694	22.1628	-0.306667	-0.152095	0.152095
1559	Q80UP8	1	5	5	20	Q80UP8	S20A2_MOUSE	Sodium-dependent phosphate transporter 2	Slc20a2	0.813876	0.918275	21.3878	21.0046	22.0826	20.4163	22.1178	21.4969		21.4917	21.3437	-0.148	-0.0894418	0.0894418
649	P35822	1	8	8	36	P35822	PTPRK_MOUSE	Receptor-type tyrosine-protein phosphatase kappa	Ptprk	0.318858	0.619011	23.2224	23.4692	23.1213	23.2821	22.9242	23.108		23.271	23.1048	-0.1662	-0.496403	0.496403
1168	Q3UKC1	1	18	18	57	Q3UKC1	TAXB1_MOUSE	Tax1-binding protein 1 homolog	Tax1bp1	0.00367234	0.127774	23.6465	23.2781	23.4502	24.512	24.2054	24.6081		23.4583	24.4418	0.983567	-2.43506	2.43506
1343	Q62059	1	46	46	313	Q62059	CSPG2_MOUSE	Versican core protein	Vcan	0.0263385	0.160085	29.7717	29.1662	29.0399	27.6861	28.1506	26.469		29.3259	27.4352	-1.8907	-1.57941	1.57941
591	P28481	1	7	5	33	P28481	CO2A1_MOUSE	Collagen alpha-1(II) chain	Col2a1	0.235483	0.526048	24.5295	24.0953	21.9931	21.3583	23.5788	20.9371		23.5393	21.9581	-1.58123	-0.62804	0.62804
1604	Q8BG81	1	3	3	11	Q8BG81	PDIP3_MOUSE	Polymerase delta-interacting protein 3	Poldip3	0.00693974	0.119632	21.5168	21.7349	22.0411	20.0972	19.7782	20.6931		21.7643	20.1895	-1.57477	-2.15866	2.15866
804	P58022	1	32	32	423	P58022	LOXL2_MOUSE	Lysyl oxidase homolog 2	Loxl2	0.0103764	0.12899	27.2698	28.0769	27.5703	25.7401	26.5412	25.7015		27.639	25.9943	-1.64473	-1.98395	1.98395
1835	Q8K353	1	2	2	36	Q8K353	CYTM1_MOUSE	Cysteine-rich and transmembrane domain-containing protein 1	Cystm1	0.194351	0.476812	25.0336	24.9689	24.4485	24.0561	21.1757	24.3814		24.817	23.2044	-1.6126	-0.711413	0.711413
988	P70698;P70303	2	13	13	66	P70698	PYRG1_MOUSE	CTP synthase 1	Ctps1	0.201958	0.482708	23.6069	23.7019	24.1676	23.924	24.2253	24.2562		23.8255	24.1352	0.3097	-0.694739	0.694739
480	P15864;P43277;Q07133;P43275	4	3	1	21	P15864	H12_MOUSE	Histone H1.2	Hist1h1c	0.480968	0.749958	23.6873	24.4349	24.2866	22.3789	23.7279	24.6668		24.1363	23.5912	-0.545067	-0.317884	0.317884
1725	Q8C180	1	5	5	7	Q8C180	FRS2_MOUSE	Fibroblast growth factor receptor substrate 2	Frs2	0.310412	0.610025	21.0376	19.629	19.894	20.1032	21.1537	21.3003		20.1869	20.8524	0.665533	-0.508061	0.508061
239	O35609	1	7	7	49	O35609	SCAM3_MOUSE	Secretory carrier-associated membrane protein 3	Scamp3	0.258802	0.550309	24.1399	23.4732	23.7853	23.2922	20.7782	23.6687		23.7995	22.5797	-1.21977	-0.587032	0.587032
2168	Q9CR00	1	4	4	29	Q9CR00	PSMD9_MOUSE	26S proteasome non-ATPase regulatory subunit 9	Psmd9	0.322254	0.618691	22.8572	23.2416	22.8531	22.8814	20.0983	22.83		22.984	21.9366	-1.0474	-0.491802	0.491802
728	P48962;Q3V132	2	14	5	39	P48962	ADT1_MOUSE	ADP/ATP translocase 1	Slc25a4	0.0703484	0.275231	22.3022	21.8575	22.5219	19.799	21.4071	21.347		22.2272	20.851	-1.37617	-1.15275	1.15275
2454	Q9QUP5	1	6	6	41	Q9QUP5	HPLN1_MOUSE	Hyaluronan and proteoglycan link protein 1	Hapln1	0.332548	0.625259	26.5335	25.153	25.1015	24.8984	25.7874	20.9051		25.596	23.8636	-1.73237	-0.478146	0.478146
12	A2AVZ9	1	4	4	26	A2AVZ9	S43A3_MOUSE	Solute carrier family 43 member 3	Slc43a3	0.0349201	0.191418	24.6836	24.1202	23.6289	23.0335	23.3204	23.0953		24.1442	23.1497	-0.9945	-1.45692	1.45692
193	O08848	1	9	9	20	O08848	RO60_MOUSE	60 kDa SS-A/Ro ribonucleoprotein	Trove2	0.0661804	0.265937	25.2156	24.0846	24.4578	24.0724	22.3944	22.4032		24.586	22.9567	-1.62933	-1.17927	1.17927
26	B2RY04	1	9	9	30	B2RY04	DOCK5_MOUSE	Dedicator of cytokinesis protein 5	Dock5	0.986237	0.995608	22.586	22.6624	22.8061	22.6558	22.4997	22.8918		22.6848	22.6824	-0.0024	-0.00601871	0.00601871
1669	Q8BRN9	1	6	6	14	Q8BRN9	C2D1B_MOUSE	Coiled-coil and C2 domain-containing protein 1B	Cc2d1b	0.383204	0.670192	23.7682	22.7347	23.222	23.3318	23.0606	21.0028		23.2416	22.4651	-0.776567	-0.41657	0.41657
619	P31938	1	12	8	20	P31938	MP2K1_MOUSE	Dual specificity mitogen-activated protein kinase kinase 1	Map2k1	0.63243	0.817406	23.3344	20.6325	21.633	23.4157	23.5391	20.5799		21.8666	22.5116	0.644933	-0.198988	0.198988
2267	Q9D2R0	1	3	3	21	Q9D2R0	AACS_MOUSE	Acetoacetyl-CoA synthetase	Aacs	0.532437	0.785306	22.0249	20.9739	21.7762	21.7483	20.029	21.6772		21.5917	21.1515	-0.440167	-0.273732	0.273732
640	P35441	1	43	16	69	P35441	TSP1_MOUSE	Thrombospondin-1	Thbs1	0.0016542	0.121067	23.8269	24.1569	23.6073	22.6363	22.306	22.4228		23.8637	22.455	-1.40867	-2.78141	2.78141
162	F6ZDS4	1	5	5	10	F6ZDS4	TPR_MOUSE	Nucleoprotein TPR	Tpr	0.682437	0.850943	25.1133	25.0473	25.2955	24.5642	25.2675	26.2961		25.152	25.3759	0.2239	-0.165937	0.165937
851	P61588	1	6	6	26	P61588	RND3_MOUSE	Rho-related GTP-binding protein RhoE	Rnd3	0.317879	0.618023	22.4465	20.3719	22.3156	22.0038	20.0418	19.757		21.7113	20.6009	-1.11047	-0.497738	0.497738
1827	Q8K2P7	1	4	4	42	Q8K2P7	S38A1_MOUSE	Sodium-coupled neutral amino acid transporter 1	Slc38a1	0.251807	0.544283	22.4262	22.1108	21.992	22.1973	19.7385	21.582		22.1763	21.1726	-1.00373	-0.598932	0.598932
2467	Q9QY06;Q8C170	2	26	26	113	Q9QY06	MYO9B_MOUSE	Unconventional myosin-IXb	Myo9b	0.122617	0.375938	23.1887	21.6029	22.4272	20.2041	19.6703	22.1613		22.4063	20.6786	-1.7277	-0.911449	0.911449
1803	Q8K021	1	4	4	17	Q8K021	SCAM1_MOUSE	Secretory carrier-associated membrane protein 1	Scamp1	0.0412803	0.210864	21.833	21.942	21.5664	19.8075	21.0448	20.888		21.7805	20.5801	-1.20037	-1.38426	1.38426
438	P11404	1	3	3	24	P11404	FABPH_MOUSE	Fatty acid-binding protein, heart	Fabp3	0.284198	0.583865	25.1115	25.637	25.425	24.8859	19.8804	25.0761		25.3912	23.2808	-2.11037	-0.546379	0.546379
1355	Q62209	1	3	3	18	Q62209	SYCP1_MOUSE	Synaptonemal complex protein 1	Sycp1	0.876411	0.947493	21.4527	25.4336	22.7228	19.8412	25.2706	25.5934		23.203	23.5684	0.365367	-0.0572922	0.0572922
990	P70701	1	13	13	52	P70701	WN10A_MOUSE	Protein Wnt-10a	Wnt10a	0.000108316	0.197333	26.2286	26.5584	26.2979	24.4802	24.181	24.358		26.3616	24.3397	-2.0219	-3.96531	3.96531
1153	Q3U962	1	61	58	386	Q3U962	CO5A2_MOUSE	Collagen alpha-2(V) chain	Col5a2	0.226541	0.518509	26.1326	27.1723	24.1853	23.037	26.0688	20.0411		25.8301	23.049	-2.7811	-0.644853	0.644853
2120	Q99P58	1	5	5	28	Q99P58	RB27B_MOUSE	Ras-related protein Rab-27B	Rab27b	0.271806	0.571483	23.391	22.451	23.0677	23.8062	20.4322	19.8221		22.9699	21.3535	-1.6164	-0.565741	0.565741
1201	Q4VAA7	1	7	7	11	Q4VAA7	SNX33_MOUSE	Sorting nexin-33	Snx33	0.0774254	0.284443	25.0157	22.0563	23.4343	21.8514	21.2584	21.1376		23.5021	21.4158	-2.0863	-1.11112	1.11112
1695	Q8BW94	1	2	2	6	Q8BW94	DYH3_MOUSE	Dynein heavy chain 3, axonemal	Dnah3	0.275905	0.573687	26.8345	26.1857	26.0166	20.9912	26.3391	25.4001		26.3456	24.2435	-2.10213	-0.55924	0.55924
1096	Q04999	1	7	7	22	Q04999	INHBB_MOUSE	Inhibin beta B chain	Inhbb	0.000113965	0.148	26.4951	26.0097	26.2567	24.1413	24.1073	24.0351		26.2538	24.0946	-2.15927	-3.94323	3.94323
1175	Q3UPF5	1	12	12	27	Q3UPF5	ZCCHV_MOUSE	Zinc finger CCCH-type antiviral protein 1	Zc3hav1	0.0233946	0.1468	23.5812	23.5686	23.8132	23.3522	23.3914	23.2413		23.6543	23.3283	-0.326033	-1.63088	1.63088
1522	Q78HU3	1	5	5	26	Q78HU3	MB12A_MOUSE	Multivesicular body subunit 12A	Mvb12a	0.22936	0.519328	24.5019	24.2673	24.3462	23.7005	18.9707	23.7203		24.3718	22.1305	-2.2413	-0.639482	0.639482
317	O88207	1	21	21	160	O88207	CO5A1_MOUSE	Collagen alpha-1(V) chain	Col5a1	0.0844454	0.294204	26.1514	27.1483	24.9852	19.6937	25.1638	21.6609		26.095	22.1728	-3.92217	-1.07342	1.07342
1586	Q80YX1	1	60	60	170	Q80YX1	TENA_MOUSE	Tenascin	Tnc	0.128098	0.391	24.5234	22.074	20.5442	19.8185	20.2984	20.3051		22.3805	20.1407	-2.23987	-0.892458	0.892458
2076	Q99KG5	1	12	12	27	Q99KG5	LSR_MOUSE	Lipolysis-stimulated lipoprotein receptor	Lsr	0.280669	0.577777	25.3098	25.0898	24.7773	25.0413	24.6012	24.7853		25.059	24.8093	-0.2497	-0.551806	0.551806
1091	Q04690	1	8	8	30	Q04690	NF1_MOUSE	Neurofibromin	Nf1	0.223267	0.518394	23.4022	21.6136	22.8184	22.8042	20.7774	19.8578		22.6114	21.1465	-1.46493	-0.651175	0.651175
1846	Q8QZY6	1	3	3	8	Q8QZY6	TSN14_MOUSE	Tetraspanin-14	Tspan14	0.341578	0.632442	25.4574	20.9293	25.0783	19.0927	19.6021	25.0344		23.8217	21.2431	-2.5786	-0.46651	0.46651
2584	Q9Z110	1	2	2	13	Q9Z110	P5CS_MOUSE	Delta-1-pyrroline-5-carboxylate synthase	Aldh18a1	0.11598	0.365103	24.5182	24.6763	24.5683	24.5842	20.4666	20.5425		24.5876	21.8644	-2.72317	-0.935617	0.935617
1260	Q60847	1	89	89	260	Q60847	COCA1_MOUSE	Collagen alpha-1(XII) chain	Col12a1	0.0149299	0.125111	25.9098	26.8198	24.5558	21.3711	23.2876	21.383		25.7618	22.0139	-3.7479	-1.82594	1.82594
1306	Q61468	1	5	5	18	Q61468	MSLN_MOUSE	Mesothelin	Msln	0.00527252	0.116822	22.3715	22.6337	23.5547	19.3928	20.2248	20.5923		22.8533	20.07	-2.78333	-2.27798	2.27798
1113	Q08857	1	2	2	20	Q08857	CD36_MOUSE	Platelet glycoprotein 4	Cd36	0.203088	0.484471	24.137	25.5874	25.3596	23.9967	24.5069	20.5448		25.028	23.0161	-2.01187	-0.692316	0.692316
543	P23249	1	18	18	47	P23249	MOV10_MOUSE	Putative helicase MOV-10	Mov10	0.0155841	0.125633	25.9435	24.9861	25.2363	24.3473	23.6187	23.861		25.3886	23.9423	-1.4463	-1.80732	1.80732
726	P48759	1	23	23	123	P48759	PTX3_MOUSE	Pentraxin-related protein PTX3	Ptx3	0.132484	0.398151	24.7147	24.2919	24.2474	23.0872	23.3934	19.322		24.418	21.9342	-2.4838	-0.877837	0.877837
2578	Q9Z0M5	1	3	3	15	Q9Z0M5	LICH_MOUSE	Lysosomal acid lipase/cholesteryl ester hydrolase	Lipa	0.136431	0.403823	25.8801	25.7962	19.9387	20.465	20.006	20.1452		23.8717	20.2054	-3.66627	-0.865087	0.865087
1861	Q8R1A4;Q8C147	2	5	5	13	Q8R1A4	DOCK7_MOUSE	Dedicator of cytokinesis protein 7	Dock7	0.197964	0.478673	23.7244	24.3387	23.649	24.5605	19.6267	20.3213		23.904	21.5028	-2.4012	-0.703414	0.703414

## Sheet: 1.D
	Con	PA
	8.35203	50.2687
	16.695	46.1152
	12.3704	65.764

## Sheet: 1.E
		Cell culture sup		EV depleted		EVs
		Con	PA	Con	PA	Con	PA
		1.195	3.007	1.025	1.671	1.043	2.411
		0.805	4.589	1.001	1.098	0.967	4.183
		0.648	4.137	0.905	1.6	2.013	5.888

## Sheet: 1.F
	Con	MASH
	641.596	1855.25
	407.8	1900.7
	590.76	1368.43
	1558	962.798
		2545.93
		1289.34
		1981.43
		3190.89

## Sheet: 1.G
	Con	MASH
	75.0383	409.859
	41.6722	488.133
	106.758	381.866
	99.6419	364.55
		434.776
		455.736
		392.579
		630.515

## Sheet: 1.H
	Con	MASH
	11.404	27.143
	6.787	27.27
	9.885	23.572
	6.113	25.316
		13.419
		16.657
		12.392
		17.5925

## Sheet: 2.A
			Normal	MASH
			0.991	1.382
			1.096	3.055
			0.922	1.423
			1.3367	1.604
			0.8907	1.6788
			0.8403	2.8025
				2.0284

## Sheet: 2.B
	Con	PA
	0.998	1.535
	1	1.472
	1.002	1.513
	1	1.821

## Sheet: 2.C
	Con	PA
	1	2.17
	1	1.83
	1.01	2.66

[truncated: 59 more sheets: 2.D,E, 2.F, 2.G, 2.H, 3.A, 3.B., 3.C., 3.D, 3.E, 3.F, 3.G, 3.H., 3.I,J, 4.A,B,C,D,E,F, SupFig.4.A,B,C,D, 5.A,B,C,E, Sup-Fig.5B, SupFig.1A, SupFig.1B, SupFig.1C, SupFig.1D, SupFig.1E …]
